# Supplementary material for: Global transmission and distribution of phage-encoded cholera toxin genes constrained by toxin-repression genes and anti-phage defense systems
Source: ISME J. 2026 Jun 11;20(1):wrag139. doi: 10.1093/ismejo/wrag139 (PMC13310137; doi:10.1093/ismejo/wrag139)
Supplement: Supplementary_material_wrag139 [file supplementary_material_wrag139.zip]

Archive with 2 entries (2 files):
- supplementary_Figures_260508_wrag139.docx
- supplementary_material_Yuan260508_wrag139.xlsx
