# Supplementary material for: Global transmission and distribution of phage-encoded cholera toxin genes constrained by toxin-repression genes and anti-phage defense systems
Source: ISME J. 2026 Jun 11;20(1):wrag139. doi: 10.1093/ismejo/wrag139 (PMC13310137; doi:10.1093/ismejo/wrag139)
Supplement: Supplementary_material_wrag139 [file supplementary_material_wrag139.zip › supplementary_material_Yuan260508_wrag139.xlsx]

## Sheet: Table S1
Table S1. Information of cholera toxin genes-encoded bacterial genomes.
Genome_ID	Completeness(>=95)	Contamination(<=5)	N50(>100KB)	Taxonomy	species	Genus	Collection Year	Habitats	Country	Coordinates of the country	Reported cholera cases（1950-2021）	Weight	Continent
VIB_BA0096AA_AS	100	0	299363	Vibrio cholerae	Vibrio cholerae	Vibrio	2013	Freshwater	Unknown	Unknown	Unknown	0	Unknown
VIB_BA0095AA_AS	100	0	351684	Vibrio cholerae	Vibrio cholerae	Vibrio	2014	Human	Unknown	Unknown	Unknown	0	Unknown
VIB_BA0094AA_AS	100	0	229812	Vibrio cholerae	Vibrio cholerae	Vibrio	2014	Human	Haiti	-72.3702533564399, 19.0827066911302	813972	11.0943	North America
VIB_BA0092AA_AS	100	0	235841	Vibrio cholerae	Vibrio cholerae	Vibrio	2014	Human	Haiti	-72.3702533564399, 19.0827066911302	813972	11.0943	North America
VIB_BA0090AA_AS	100	0	246717	Vibrio cholerae	Vibrio cholerae	Vibrio	2014	Human	Haiti	-72.3702533564399, 19.0827066911302	813972	11.0943	North America
VIB_BA0089AA_AS	100	0	299363	Vibrio cholerae	Vibrio cholerae	Vibrio	2016	Human	Haiti	-72.3702533564399, 19.0827066911302	813972	11.0943	North America
VIB_BA0087AA_AS	100	0	351151	Vibrio cholerae	Vibrio cholerae	Vibrio	2017	Human	Haiti	-72.3702533564399, 19.0827066911302	813972	11.0943	North America
VIB_BA0086AA_AS	100	0	334534	Vibrio cholerae	Vibrio cholerae	Vibrio	2017	Human	Haiti	-72.3702533564399, 19.0827066911302	813972	11.0943	North America
VIB_BA0085AA_AS	100	0	351151	Vibrio cholerae	Vibrio cholerae	Vibrio	2017	Human	Haiti	-72.3702533564399, 19.0827066911302	813972	11.0943	North America
VIB_BA0084AA_AS	100	0	229708	Vibrio cholerae	Vibrio cholerae	Vibrio	2017	Human	Haiti	-72.3702533564399, 19.0827066911302	813972	11.0943	North America
VIB_BA0083AA_AS	100	0	299363	Vibrio cholerae	Vibrio cholerae	Vibrio	2017	Human	Haiti	-72.3702533564399, 19.0827066911302	813972	11.0943	North America
VIB_BA0081AA_AS	100	0	246580	Vibrio cholerae	Vibrio cholerae	Vibrio	2017	Human	Haiti	-72.3702533564399, 19.0827066911302	813972	11.0943	North America
VIB_BA0080AA_AS	100	3.57	168008	Vibrio cholerae	Vibrio cholerae	Vibrio	2017	Human	Haiti	-72.3702533564399, 19.0827066911302	813972	11.0943	North America
VIB_BA0078AA_AS	100	0	246873	Vibrio cholerae	Vibrio cholerae	Vibrio	2015	Human	Haiti	-72.3702533564399, 19.0827066911302	813972	11.0943	North America
VIB_BA0077AA_AS	100	0.01	127768	Vibrio cholerae	Vibrio cholerae	Vibrio	2015	Human	Haiti	-72.3702533564399, 19.0827066911302	813972	11.0943	North America
VIB_BA0076AA_AS	100	0	235840	Vibrio cholerae	Vibrio cholerae	Vibrio	2015	Human	Haiti	-72.3702533564399, 19.0827066911302	813972	11.0943	North America
VIB_BA0075AA_AS	100	0	246717	Vibrio cholerae	Vibrio cholerae	Vibrio	2015	Human	Haiti	-72.3702533564399, 19.0827066911302	813972	11.0943	North America
VIB_BA0073AA_AS	100	0	246717	Vibrio cholerae	Vibrio cholerae	Vibrio	2015	Human	Haiti	-72.3702533564399, 19.0827066911302	813972	11.0943	North America
VIB_BA0070AA_AS	100	0	350798	Vibrio cholerae	Vibrio cholerae	Vibrio	2015	Human	Haiti	-72.3702533564399, 19.0827066911302	813972	11.0943	North America
VIB_BA0069AA_AS	100	0	246717	Vibrio cholerae	Vibrio cholerae	Vibrio	2015	Human	Haiti	-72.3702533564399, 19.0827066911302	813972	11.0943	North America
VIB_BA0067AA_AS	100	0	235840	Vibrio cholerae	Vibrio cholerae	Vibrio	2016	Human	Haiti	-72.3702533564399, 19.0827066911302	813972	11.0943	North America
VIB_BA0065AA_AS	100	0	350800	Vibrio cholerae	Vibrio cholerae	Vibrio	2017	Human	Haiti	-72.3702533564399, 19.0827066911302	813972	11.0943	North America
VIB_BA0062AA_AS	100	0	171462	Vibrio cholerae	Vibrio cholerae	Vibrio	2017	Human	Haiti	-72.3702533564399, 19.0827066911302	813972	11.0943	North America
VIB_BA0060AA_AS	100	0	299363	Vibrio cholerae	Vibrio cholerae	Vibrio	2017	Human	Haiti	-72.3702533564399, 19.0827066911302	813972	11.0943	North America
VIB_BA0056AA_AS	100	0	272454	Vibrio cholerae	Vibrio cholerae	Vibrio	2016	Human	Haiti	-72.3702533564399, 19.0827066911302	813972	11.0943	North America
VIB_BA0055AA_AS	100	0	246717	Vibrio cholerae	Vibrio cholerae	Vibrio	2015	Human	Haiti	-72.3702533564399, 19.0827066911302	813972	11.0943	North America
VIB_BA0052AA_AS	100	0	246717	Vibrio cholerae	Vibrio cholerae	Vibrio	2015	Human	Haiti	-72.3702533564399, 19.0827066911302	813972	11.0943	North America
VIB_BA0051AA_AS	100	0	246717	Vibrio cholerae	Vibrio cholerae	Vibrio	2015	Human	Haiti	-72.3702533564399, 19.0827066911302	813972	11.0943	North America
VIB_BA0050AA_AS	100	0	350937	Vibrio cholerae	Vibrio cholerae	Vibrio	2015	Human	Haiti	-72.3702533564399, 19.0827066911302	813972	11.0943	North America
VIB_BA0049AA_AS	100	0	229843	Vibrio cholerae	Vibrio cholerae	Vibrio	2015	Human	Haiti	-72.3702533564399, 19.0827066911302	813972	11.0943	North America
VIB_BA0048AA_AS	100	0	193806	Vibrio cholerae	Vibrio cholerae	Vibrio	2015	Human	Haiti	-72.3702533564399, 19.0827066911302	813972	11.0943	North America
VIB_BA0047AA_AS	100	0	351151	Vibrio cholerae	Vibrio cholerae	Vibrio	2015	Human	Haiti	-72.3702533564399, 19.0827066911302	813972	11.0943	North America
VIB_BA0046AA_AS	100	0	246717	Vibrio cholerae	Vibrio cholerae	Vibrio	2015	Human	Haiti	-72.3702533564399, 19.0827066911302	813972	11.0943	North America
VIB_BA0045AA_AS	100	0	229751	Vibrio cholerae	Vibrio cholerae	Vibrio	2016	Human	Haiti	-72.3702533564399, 19.0827066911302	813972	11.0943	North America
VIB_BA0038AA_AS	100	0	299363	Vibrio cholerae	Vibrio cholerae	Vibrio	2013	Freshwater	Unknown	Unknown	Unknown	0	Unknown
VIB_BA0035AA_AS	100	0	350800	Vibrio cholerae	Vibrio cholerae	Vibrio	2015	Human	Haiti	-72.3702533564399, 19.0827066911302	813972	11.0943	North America
VIB_BA0031AA_AS	100	0	299363	Vibrio cholerae	Vibrio cholerae	Vibrio	2013	Freshwater	Haiti	-72.3702533564399, 19.0827066911302	813972	11.0943	North America
VIB_BA0030AA_AS	100	0	118305	Vibrio cholerae	Vibrio cholerae	Vibrio	2015	Human	Haiti	-72.3702533564399, 19.0827066911302	813972	11.0943	North America
VIB_BA0029AA_AS	100	0	299363	Vibrio cholerae	Vibrio cholerae	Vibrio	2015	Human	Haiti	-72.3702533564399, 19.0827066911302	813972	11.0943	North America
VIB_BA0028AA_AS	100	0	350800	Vibrio cholerae	Vibrio cholerae	Vibrio	2015	Human	Haiti	-72.3702533564399, 19.0827066911302	813972	11.0943	North America
VIB_BA0027AA_AS	100	0	172306	Vibrio cholerae	Vibrio cholerae	Vibrio	2015	Human	Haiti	-72.3702533564399, 19.0827066911302	813972	11.0943	North America
VIB_BA0025AA_AS	100	0	235840	Vibrio cholerae	Vibrio cholerae	Vibrio	2015	Human	Haiti	-72.3702533564399, 19.0827066911302	813972	11.0943	North America
VIB_BA0024AA_AS	100	0	257710	Vibrio cholerae	Vibrio cholerae	Vibrio	2015	Human	Haiti	-72.3702533564399, 19.0827066911302	813972	11.0943	North America
VIB_BA0021AA_AS	100	0	350800	Vibrio cholerae	Vibrio cholerae	Vibrio	2015	Human	Haiti	-72.3702533564399, 19.0827066911302	813972	11.0943	North America
VIB_BA0019AA_AS	100	0	299363	Vibrio cholerae	Vibrio cholerae	Vibrio	2017	Human	Haiti	-72.3702533564399, 19.0827066911302	813972	11.0943	North America
VIB_BA0018AA_AS	100	0	299363	Vibrio cholerae	Vibrio cholerae	Vibrio	2017	Human	Haiti	-72.3702533564399, 19.0827066911302	813972	11.0943	North America
VIB_BA0017AA_AS	100	0	246580	Vibrio cholerae	Vibrio cholerae	Vibrio	2017	Human	Haiti	-72.3702533564399, 19.0827066911302	813972	11.0943	North America
VIB_BA0016AA_AS	100	0	246580	Vibrio cholerae	Vibrio cholerae	Vibrio	2017	Human	Haiti	-72.3702533564399, 19.0827066911302	813972	11.0943	North America
VIB_BA0015AA_AS	100	0	166939	Vibrio cholerae	Vibrio cholerae	Vibrio	2017	Human	Haiti	-72.3702533564399, 19.0827066911302	813972	11.0943	North America
VIB_AA9301AA_AS	100	0.01	255265	Vibrio cholerae	Vibrio cholerae	Vibrio	2018	Human	South Africa	24.276509,-30.895143	186463	2.54147	Africa
VIB_AA8894AA_AS	100	0.02	221978	Vibrio cholerae	Vibrio cholerae	Vibrio	2018	Human	United Kingdom	-2.06475405209575, 54.456173487365	442	0.0060244	Europe
VIB_AA8890AA_AS	100	0.01	246660	Vibrio cholerae	Vibrio cholerae	Vibrio	2018	Human	United Kingdom	-2.06475405209575, 54.456173487365	442	0.0060244	Europe
VIB_AA8886AA_AS	100	0.01	272534	Vibrio cholerae	Vibrio cholerae	Vibrio	2018	Human	United Kingdom	-2.06475405209575, 54.456173487365	442	0.0060244	Europe
VIB_AA8885AA_AS	100	0.01	235766	Vibrio cholerae	Vibrio cholerae	Vibrio	2018	Human	United Kingdom	-2.06475405209575, 54.456173487365	442	0.0060244	Europe
VIB_AA8883AA_AS	100	0.01	246641	Vibrio cholerae	Vibrio cholerae	Vibrio	2018	Human	United Kingdom	-2.06475405209575, 54.456173487365	442	0.0060244	Europe
VIB_AA8881AA_AS	100	0.01	180438	Vibrio cholerae	Vibrio cholerae	Vibrio	2018	Human	United Kingdom	-2.06475405209575, 54.456173487365	442	0.0060244	Europe
VIB_AA8869AA_AS	100	0	299287	Vibrio cholerae	Vibrio cholerae	Vibrio	2018	Human	United Kingdom	-2.06475405209575, 54.456173487365	442	0.0060244	Europe
VIB_AA7881AA_AS	100	0.02	328637	Vibrio cholerae	Vibrio cholerae	Vibrio	2015	Human	China	103.605463530314, 35.3025497521253	86951	1.18513	Asia
VIB_AA7880AA_AS	100	0.02	350784	Vibrio cholerae	Vibrio cholerae	Vibrio	2013	Human	China	103.605463530314, 35.3025497521253	86951	1.18513	Asia
VIB_AA7878AA_AS	100	0.02	313826	Vibrio cholerae	Vibrio cholerae	Vibrio	2013	Human	China	103.605463530314, 35.3025497521253	86951	1.18513	Asia
VIB_AA7875AA_AS	100	0.02	347553	Vibrio cholerae	Vibrio cholerae	Vibrio	2011	Human	China	103.605463530314, 35.3025497521253	86951	1.18513	Asia
VIB_AA7874AA_AS	100	0.02	350784	Vibrio cholerae	Vibrio cholerae	Vibrio	2011	Human	China	103.605463530314, 35.3025497521253	86951	1.18513	Asia
VIB_AA7872AA_AS	100	0	350910	Vibrio cholerae	Vibrio cholerae	Vibrio	2010	Human	China	103.605463530314, 35.3025497521253	86951	1.18513	Asia
VIB_AA7871AA_AS	100	0.02	350667	Vibrio cholerae	Vibrio cholerae	Vibrio	2010	Human	China	103.605463530314, 35.3025497521253	86951	1.18513	Asia
VIB_AA7870AA_AS	100	0.02	377044	Vibrio cholerae	Vibrio cholerae	Vibrio	2016	Human	China	103.605463530314, 35.3025497521253	86951	1.18513	Asia
VIB_AA7869AA_AS	100	0.01	350784	Vibrio cholerae	Vibrio cholerae	Vibrio	2016	Human	China	103.605463530314, 35.3025497521253	86951	1.18513	Asia
VIB_AA7868AA_AS	100	0.09	151905	Vibrio cholerae	Vibrio cholerae	Vibrio	2015	Human	China	103.605463530314, 35.3025497521253	86951	1.18513	Asia
VIB_AA7867AA_AS	100	0.01	350793	Vibrio cholerae	Vibrio cholerae	Vibrio	2018	Human	China	103.605463530314, 35.3025497521253	86951	1.18513	Asia
VIB_AA7866AA_AS	100	0.02	350784	Vibrio cholerae	Vibrio cholerae	Vibrio	2009	Human	China	103.605463530314, 35.3025497521253	86951	1.18513	Asia
VIB_AA7865AA_AS	100	0.02	350894	Vibrio cholerae	Vibrio cholerae	Vibrio	2009	Human	China	103.605463530314, 35.3025497521253	86951	1.18513	Asia
VIB_AA7861AA_AS	100	0.01	350784	Vibrio cholerae	Vibrio cholerae	Vibrio	2016	Human	China	103.605463530314, 35.3025497521253	86951	1.18513	Asia
VIB_AA7860AA_AS	100	0.02	350784	Vibrio cholerae	Vibrio cholerae	Vibrio	2016	Human	China	103.605463530314, 35.3025497521253	86951	1.18513	Asia
VIB_AA7856AA_AS	100	0.02	300263	Vibrio cholerae	Vibrio cholerae	Vibrio	2014	Human	China	103.605463530314, 35.3025497521253	86951	1.18513	Asia
VIB_AA7855AA_AS	100	0.02	350667	Vibrio cholerae	Vibrio cholerae	Vibrio	2014	Human	China	103.605463530314, 35.3025497521253	86951	1.18513	Asia
VIB_AA7854AA_AS	100	0.01	350784	Vibrio cholerae	Vibrio cholerae	Vibrio	2014	Human	China	103.605463530314, 35.3025497521253	86951	1.18513	Asia
VIB_AA7851AA_AS	100	0.02	350784	Vibrio cholerae	Vibrio cholerae	Vibrio	2010	Human	China	103.605463530314, 35.3025497521253	86951	1.18513	Asia
VIB_AA7850AA_AS	100	0.02	350784	Vibrio cholerae	Vibrio cholerae	Vibrio	2016	Human	China	103.605463530314, 35.3025497521253	86951	1.18513	Asia
VIB_AA7848AA_AS	100	0.02	350784	Vibrio cholerae	Vibrio cholerae	Vibrio	2015	Human	China	103.605463530314, 35.3025497521253	86951	1.18513	Asia
VIB_AA7847AA_AS	100	0.02	377044	Vibrio cholerae	Vibrio cholerae	Vibrio	2016	Human	China	103.605463530314, 35.3025497521253	86951	1.18513	Asia
VIB_AA7846AA_AS	100	0.02	350784	Vibrio cholerae	Vibrio cholerae	Vibrio	2012	Human	China	103.605463530314, 35.3025497521253	86951	1.18513	Asia
VIB_AA7845AA_AS	100	0.02	377044	Vibrio cholerae	Vibrio cholerae	Vibrio	2016	Human	China	103.605463530314, 35.3025497521253	86951	1.18513	Asia
VIB_AA7844AA_AS	100	0.02	350784	Vibrio cholerae	Vibrio cholerae	Vibrio	2012	Human	China	103.605463530314, 35.3025497521253	86951	1.18513	Asia
VIB_AA7843AA_AS	100	0.02	328637	Vibrio cholerae	Vibrio cholerae	Vibrio	2012	Human	China	103.605463530314, 35.3025497521253	86951	1.18513	Asia
VIB_AA7841AA_AS	100	0.02	350784	Vibrio cholerae	Vibrio cholerae	Vibrio	2012	Human	China	103.605463530314, 35.3025497521253	86951	1.18513	Asia
VIB_AA7839AA_AS	100	0.01	350793	Vibrio cholerae	Vibrio cholerae	Vibrio	2017	Human	China	103.605463530314, 35.3025497521253	86951	1.18513	Asia
VIB_AA7838AA_AS	100	0.02	356213	Vibrio cholerae	Vibrio cholerae	Vibrio	1962	Human	Unknown	Unknown	Unknown	0	Unknown
VIB_AA7837AA_AS	100	0.02	356212	Vibrio cholerae	Vibrio cholerae	Vibrio	1962	Human	Unknown	Unknown	Unknown	0	Unknown
VIB_AA7836AA_AS	100	0.02	350809	Vibrio cholerae	Vibrio cholerae	Vibrio	1962	Human	Unknown	Unknown	Unknown	0	Unknown
VIB_AA7834AA_AS	100	0.02	350784	Vibrio cholerae	Vibrio cholerae	Vibrio	2015	Human	China	103.605463530314, 35.3025497521253	86951	1.18513	Asia
VIB_AA7833AA_AS	100	0.02	373601	Vibrio cholerae	Vibrio cholerae	Vibrio	1962	Human	Unknown	Unknown	Unknown	0	Unknown
VIB_AA7832AA_AS	100	0.02	350784	Vibrio cholerae	Vibrio cholerae	Vibrio	2015	Human	China	103.605463530314, 35.3025497521253	86951	1.18513	Asia
VIB_AA7831AA_AS	100	0.02	350442	Vibrio cholerae	Vibrio cholerae	Vibrio	2015	Human	China	103.605463530314, 35.3025497521253	86951	1.18513	Asia
VIB_AA7073AA_AS	100	0.58	218876	Vibrio cholerae	Vibrio cholerae	Vibrio	2018	Human	United Kingdom	-2.06475405209575, 54.456173487365	442	0.0060244	Europe
VIB_AA7060AA_AS	100	0.01	246167	Vibrio cholerae	Vibrio cholerae	Vibrio	2018	Human	United Kingdom	-2.06475405209575, 54.456173487365	442	0.0060244	Europe
VIB_AA7059AA_AS	100	0.01	218876	Vibrio cholerae	Vibrio cholerae	Vibrio	2018	Human	United Kingdom	-2.06475405209575, 54.456173487365	442	0.0060244	Europe
VIB_AA7054AA_AS	100	0.01	227793	Vibrio cholerae	Vibrio cholerae	Vibrio	2018	Human	United Kingdom	-2.06475405209575, 54.456173487365	442	0.0060244	Europe
VIB_AA7046AA_AS	100	0.01	299287	Vibrio cholerae	Vibrio cholerae	Vibrio	2018	Human	United Kingdom	-2.06475405209575, 54.456173487365	442	0.0060244	Europe
VIB_AA7037AA_AS	100	0.01	218495	Vibrio cholerae	Vibrio cholerae	Vibrio	2018	Human	United Kingdom	-2.06475405209575, 54.456173487365	442	0.0060244	Europe
VIB_AA7034AA_AS	100	0.01	172366	Vibrio cholerae	Vibrio cholerae	Vibrio	2017	Human	United Kingdom	-2.06475405209575, 54.456173487365	442	0.0060244	Europe
VIB_AA7031AA_AS	100	0.02	231710	Vibrio cholerae	Vibrio cholerae	Vibrio	2018	Human	United Kingdom	-2.06475405209575, 54.456173487365	442	0.0060244	Europe
VIB_AA6973AA_AS	100	0.01	153042	Vibrio cholerae	Vibrio cholerae	Vibrio	2013	Freshwater	Viet Nam	108.44538,13.796129	73128	0.996725	Asia
VIB_AA6972AA_AS	100	0.01	199515	Vibrio cholerae	Vibrio cholerae	Vibrio	2013	Freshwater	Viet Nam	108.44538,13.796129	73128	0.996725	Asia
VIB_AA6416AA_AS	100	0.01	228667	Vibrio cholerae	Vibrio cholerae	Vibrio	Unknown	Human	United Kingdom	-2.06475405209575, 54.456173487365	442	0.0060244	Europe
VIB_AA6412AA_AS	100	0.01	180438	Vibrio cholerae	Vibrio cholerae	Vibrio	Unknown	Human	United Kingdom	-2.06475405209575, 54.456173487365	442	0.0060244	Europe
VIB_AA6411AA_AS	100	0.02	246449	Vibrio cholerae	Vibrio cholerae	Vibrio	Unknown	Human	United Kingdom	-2.06475405209575, 54.456173487365	442	0.0060244	Europe
VIB_AA6408AA_AS	100	0.01	170471	Vibrio cholerae	Vibrio cholerae	Vibrio	Unknown	Human	United Kingdom	-2.06475405209575, 54.456173487365	442	0.0060244	Europe
VIB_AA6402AA_AS	100	0.01	246641	Vibrio cholerae	Vibrio cholerae	Vibrio	Unknown	Human	United Kingdom	-2.06475405209575, 54.456173487365	442	0.0060244	Europe
VIB_AA6390AA_AS	100	0.02	102267	Vibrio cholerae	Vibrio cholerae	Vibrio	Unknown	Human	United Kingdom	-2.06475405209575, 54.456173487365	442	0.0060244	Europe
VIB_AA6382AA_AS	100	0.01	153068	Vibrio cholerae	Vibrio cholerae	Vibrio	Unknown	Human	United Kingdom	-2.06475405209575, 54.456173487365	442	0.0060244	Europe
VIB_AA6380AA_AS	100	0.01	303535	Vibrio cholerae	Vibrio cholerae	Vibrio	Unknown	Human	United Kingdom	-2.06475405209575, 54.456173487365	442	0.0060244	Europe
VIB_AA6379AA_AS	100	0	235761	Vibrio cholerae	Vibrio cholerae	Vibrio	Unknown	Human	United Kingdom	-2.06475405209575, 54.456173487365	442	0.0060244	Europe
VIB_AA6368AA_AS	100	0	217440	Vibrio cholerae	Vibrio cholerae	Vibrio	Unknown	Human	United Kingdom	-2.06475405209575, 54.456173487365	442	0.0060244	Europe
VIB_AA6366AA_AS	100	0.01	198171	Vibrio cholerae	Vibrio cholerae	Vibrio	Unknown	Human	United Kingdom	-2.06475405209575, 54.456173487365	442	0.0060244	Europe
VIB_AA6344AA_AS	100	0.01	198602	Vibrio cholerae	Vibrio cholerae	Vibrio	Unknown	Human	United Kingdom	-2.06475405209575, 54.456173487365	442	0.0060244	Europe
VIB_AA6340AA_AS	100	0.01	246641	Vibrio cholerae	Vibrio cholerae	Vibrio	Unknown	Human	United Kingdom	-2.06475405209575, 54.456173487365	442	0.0060244	Europe
VIB_AA6338AA_AS	100	0.02	246463	Vibrio cholerae	Vibrio cholerae	Vibrio	Unknown	Human	United Kingdom	-2.06475405209575, 54.456173487365	442	0.0060244	Europe
VIB_AA6335AA_AS	100	0.01	153048	Vibrio cholerae	Vibrio cholerae	Vibrio	Unknown	Human	United Kingdom	-2.06475405209575, 54.456173487365	442	0.0060244	Europe
VIB_AA6323AA_AS	100	0.03	246449	Vibrio cholerae	Vibrio cholerae	Vibrio	Unknown	Human	United Kingdom	-2.06475405209575, 54.456173487365	442	0.0060244	Europe
VIB_AA6311AA_AS	100	0.02	232262	Vibrio cholerae	Vibrio cholerae	Vibrio	Unknown	Human	United Kingdom	-2.06475405209575, 54.456173487365	442	0.0060244	Europe
VIB_AA6297AA_AS	100	0	272546	Vibrio cholerae	Vibrio cholerae	Vibrio	Unknown	Human	United Kingdom	-2.06475405209575, 54.456173487365	442	0.0060244	Europe
VIB_AA6296AA_AS	100	0.01	235765	Vibrio cholerae	Vibrio cholerae	Vibrio	Unknown	Human	United Kingdom	-2.06475405209575, 54.456173487365	442	0.0060244	Europe
VIB_AA6294AA_AS	100	0.01	172384	Vibrio cholerae	Vibrio cholerae	Vibrio	Unknown	Human	United Kingdom	-2.06475405209575, 54.456173487365	442	0.0060244	Europe
VIB_AA6293AA_AS	100	0.02	228285	Vibrio cholerae	Vibrio cholerae	Vibrio	Unknown	Human	United Kingdom	-2.06475405209575, 54.456173487365	442	0.0060244	Europe
VIB_AA6291AA_AS	100	0.01	180438	Vibrio cholerae	Vibrio cholerae	Vibrio	Unknown	Human	United Kingdom	-2.06475405209575, 54.456173487365	442	0.0060244	Europe
VIB_AA6288AA_AS	100	0.02	172372	Vibrio cholerae	Vibrio cholerae	Vibrio	Unknown	Human	United Kingdom	-2.06475405209575, 54.456173487365	442	0.0060244	Europe
VIB_AA6279AA_AS	100	0.01	222632	Vibrio cholerae	Vibrio cholerae	Vibrio	Unknown	Human	United Kingdom	-2.06475405209575, 54.456173487365	442	0.0060244	Europe
VIB_AA6275AA_AS	100	0.01	169680	Vibrio cholerae	Vibrio cholerae	Vibrio	Unknown	Human	United Kingdom	-2.06475405209575, 54.456173487365	442	0.0060244	Europe
VIB_AA6273AA_AS	100	0.01	236262	Vibrio cholerae	Vibrio cholerae	Vibrio	Unknown	Human	United Kingdom	-2.06475405209575, 54.456173487365	442	0.0060244	Europe
VIB_AA6270AA_AS	100	0.01	227793	Vibrio cholerae	Vibrio cholerae	Vibrio	Unknown	Human	United Kingdom	-2.06475405209575, 54.456173487365	442	0.0060244	Europe
VIB_AA6183AA_AS	100	0.01	196571	Vibrio cholerae	Vibrio cholerae	Vibrio	2017	Human	Unknown	Unknown	Unknown	0	Unknown
VIB_AA6119AA_AS	100	0.01	179124	Vibrio cholerae	Vibrio cholerae	Vibrio	2016	Human	Unknown	Unknown	Unknown	0	Unknown
VIB_AA5990AA_AS	100	0.01	259126	Vibrio cholerae	Vibrio cholerae	Vibrio	2016	Human	Unknown	Unknown	Unknown	0	Unknown
VIB_AA5978AA_AS	100	0.01	126987	Vibrio cholerae	Vibrio cholerae	Vibrio	2017	Human	Unknown	Unknown	Unknown	0	Unknown
VIB_AA5873AA_AS	100	0.48	159401	Vibrio cholerae	Vibrio cholerae	Vibrio	2017	Human	Unknown	Unknown	Unknown	0	Unknown
VIB_AA5117AA_AS	100	0.01	246717	Vibrio cholerae	Vibrio cholerae	Vibrio	2013	Human	Bangladesh	90.2994684368246, 23.8981036259508	296405	4.03996	Asia
VIB_AA5116AA_AS	100	0.01	246689	Vibrio cholerae	Vibrio cholerae	Vibrio	2013	Human	Bangladesh	90.2994684368246, 23.8981036259508	296405	4.03996	Asia
VIB_AA5115AA_AS	100	0.01	246947	Vibrio cholerae	Vibrio cholerae	Vibrio	2013	Human	Bangladesh	90.2994684368246, 23.8981036259508	296405	4.03996	Asia
VIB_AA5114AA_AS	100	0.01	246689	Vibrio cholerae	Vibrio cholerae	Vibrio	2013	Human	Bangladesh	90.2994684368246, 23.8981036259508	296405	4.03996	Asia
VIB_AA5113AA_AS	100	0.01	246689	Vibrio cholerae	Vibrio cholerae	Vibrio	2013	Human	Bangladesh	90.2994684368246, 23.8981036259508	296405	4.03996	Asia
VIB_AA5111AA_AS	100	0.01	246717	Vibrio cholerae	Vibrio cholerae	Vibrio	2013	Human	Bangladesh	90.2994684368246, 23.8981036259508	296405	4.03996	Asia
VIB_AA5110AA_AS	100	0.01	246689	Vibrio cholerae	Vibrio cholerae	Vibrio	2013	Human	Bangladesh	90.2994684368246, 23.8981036259508	296405	4.03996	Asia
VIB_AA5109AA_AS	100	0.01	246689	Vibrio cholerae	Vibrio cholerae	Vibrio	2013	Human	Bangladesh	90.2994684368246, 23.8981036259508	296405	4.03996	Asia
VIB_AA5108AA_AS	100	0.01	246689	Vibrio cholerae	Vibrio cholerae	Vibrio	2013	Human	Bangladesh	90.2994684368246, 23.8981036259508	296405	4.03996	Asia
VIB_AA5107AA_AS	100	0.01	246641	Vibrio cholerae	Vibrio cholerae	Vibrio	2013	Human	Bangladesh	90.2994684368246, 23.8981036259508	296405	4.03996	Asia
VIB_AA5106AA_AS	100	0.01	246641	Vibrio cholerae	Vibrio cholerae	Vibrio	2013	Human	Bangladesh	90.2994684368246, 23.8981036259508	296405	4.03996	Asia
VIB_AA5105AA_AS	100	0.01	246641	Vibrio cholerae	Vibrio cholerae	Vibrio	2013	Human	Bangladesh	90.2994684368246, 23.8981036259508	296405	4.03996	Asia
VIB_AA5104AA_AS	100	0.01	246641	Vibrio cholerae	Vibrio cholerae	Vibrio	2013	Human	Bangladesh	90.2994684368246, 23.8981036259508	296405	4.03996	Asia
VIB_AA5103AA_AS	100	0.01	246641	Vibrio cholerae	Vibrio cholerae	Vibrio	2013	Human	Bangladesh	90.2994684368246, 23.8981036259508	296405	4.03996	Asia
VIB_AA5102AA_AS	100	0.08	180438	Vibrio cholerae	Vibrio cholerae	Vibrio	2013	Human	Bangladesh	90.2994684368246, 23.8981036259508	296405	4.03996	Asia
VIB_AA5101AA_AS	100	0.01	246641	Vibrio cholerae	Vibrio cholerae	Vibrio	2013	Human	Bangladesh	90.2994684368246, 23.8981036259508	296405	4.03996	Asia
VIB_AA5095AA_AS	100	0.01	246717	Vibrio cholerae	Vibrio cholerae	Vibrio	2013	Human	Bangladesh	90.2994684368246, 23.8981036259508	296405	4.03996	Asia
VIB_AA5094AA_AS	100	0.01	246717	Vibrio cholerae	Vibrio cholerae	Vibrio	2013	Human	Bangladesh	90.2994684368246, 23.8981036259508	296405	4.03996	Asia
VIB_AA5092AA_AS	100	0.01	246689	Vibrio cholerae	Vibrio cholerae	Vibrio	2013	Human	Bangladesh	90.2994684368246, 23.8981036259508	296405	4.03996	Asia
VIB_AA5090AA_AS	100	0.01	246689	Vibrio cholerae	Vibrio cholerae	Vibrio	2013	Human	Bangladesh	90.2994684368246, 23.8981036259508	296405	4.03996	Asia
VIB_AA5089AA_AS	100	0.01	246689	Vibrio cholerae	Vibrio cholerae	Vibrio	2013	Human	Bangladesh	90.2994684368246, 23.8981036259508	296405	4.03996	Asia
VIB_AA5086AA_AS	100	0.01	246873	Vibrio cholerae	Vibrio cholerae	Vibrio	2013	Human	Bangladesh	90.2994684368246, 23.8981036259508	296405	4.03996	Asia
VIB_AA5084AA_AS	100	0.01	246689	Vibrio cholerae	Vibrio cholerae	Vibrio	2013	Human	Bangladesh	90.2994684368246, 23.8981036259508	296405	4.03996	Asia
VIB_AA5083AA_AS	100	0.01	246689	Vibrio cholerae	Vibrio cholerae	Vibrio	2013	Human	Bangladesh	90.2994684368246, 23.8981036259508	296405	4.03996	Asia
VIB_AA5080AA_AS	100	0.01	191704	Vibrio cholerae	Vibrio cholerae	Vibrio	2013	Human	Bangladesh	90.2994684368246, 23.8981036259508	296405	4.03996	Asia
VIB_AA5079AA_AS	100	0.01	191704	Vibrio cholerae	Vibrio cholerae	Vibrio	2013	Human	Bangladesh	90.2994684368246, 23.8981036259508	296405	4.03996	Asia
VIB_AA5078AA_AS	100	0.01	180486	Vibrio cholerae	Vibrio cholerae	Vibrio	2013	Human	Bangladesh	90.2994684368246, 23.8981036259508	296405	4.03996	Asia
VIB_AA5074AA_AS	100	0.01	246751	Vibrio cholerae	Vibrio cholerae	Vibrio	2013	Human	Bangladesh	90.2994684368246, 23.8981036259508	296405	4.03996	Asia
VIB_AA5073AA_AS	100	0.01	246689	Vibrio cholerae	Vibrio cholerae	Vibrio	2013	Human	Bangladesh	90.2994684368246, 23.8981036259508	296405	4.03996	Asia
VIB_AA5072AA_AS	100	0.01	246717	Vibrio cholerae	Vibrio cholerae	Vibrio	2013	Human	Bangladesh	90.2994684368246, 23.8981036259508	296405	4.03996	Asia
VIB_AA5071AA_AS	100	0.01	246689	Vibrio cholerae	Vibrio cholerae	Vibrio	2013	Human	Bangladesh	90.2994684368246, 23.8981036259508	296405	4.03996	Asia
VIB_AA5070AA_AS	100	0.01	246689	Vibrio cholerae	Vibrio cholerae	Vibrio	2013	Human	Bangladesh	90.2994684368246, 23.8981036259508	296405	4.03996	Asia
VIB_AA5069AA_AS	100	0.01	246689	Vibrio cholerae	Vibrio cholerae	Vibrio	2013	Human	Bangladesh	90.2994684368246, 23.8981036259508	296405	4.03996	Asia
VIB_AA5068AA_AS	100	0	350772	Vibrio cholerae	Vibrio cholerae	Vibrio	2013	Human	Haiti	-72.3702533564399, 19.0827066911302	813972	11.0943	North America
VIB_AA5066AA_AS	100	0.01	246689	Vibrio cholerae	Vibrio cholerae	Vibrio	2013	Human	Bangladesh	90.2994684368246, 23.8981036259508	296405	4.03996	Asia
VIB_AA5065AA_AS	100	0.01	246689	Vibrio cholerae	Vibrio cholerae	Vibrio	2013	Human	Bangladesh	90.2994684368246, 23.8981036259508	296405	4.03996	Asia
VIB_AA5056AA_AS	100	0.01	191704	Vibrio cholerae	Vibrio cholerae	Vibrio	2013	Human	Bangladesh	90.2994684368246, 23.8981036259508	296405	4.03996	Asia
VIB_AA5055AA_AS	100	0.01	191704	Vibrio cholerae	Vibrio cholerae	Vibrio	2013	Human	Bangladesh	90.2994684368246, 23.8981036259508	296405	4.03996	Asia
VIB_AA5053AA_AS	100	0.01	191704	Vibrio cholerae	Vibrio cholerae	Vibrio	2013	Human	Bangladesh	90.2994684368246, 23.8981036259508	296405	4.03996	Asia
VIB_AA5050AA_AS	100	0.01	191704	Vibrio cholerae	Vibrio cholerae	Vibrio	2013	Human	Bangladesh	90.2994684368246, 23.8981036259508	296405	4.03996	Asia
VIB_AA5049AA_AS	100	0.01	191704	Vibrio cholerae	Vibrio cholerae	Vibrio	2013	Human	Bangladesh	90.2994684368246, 23.8981036259508	296405	4.03996	Asia
VIB_AA5043AA_AS	100	0.01	180486	Vibrio cholerae	Vibrio cholerae	Vibrio	2013	Human	Bangladesh	90.2994684368246, 23.8981036259508	296405	4.03996	Asia
VIB_AA5041AA_AS	100	0.01	191704	Vibrio cholerae	Vibrio cholerae	Vibrio	2013	Human	Bangladesh	90.2994684368246, 23.8981036259508	296405	4.03996	Asia
VIB_AA5040AA_AS	100	0.01	191704	Vibrio cholerae	Vibrio cholerae	Vibrio	2013	Human	Bangladesh	90.2994684368246, 23.8981036259508	296405	4.03996	Asia
VIB_AA5039AA_AS	100	0.01	246689	Vibrio cholerae	Vibrio cholerae	Vibrio	2013	Human	Bangladesh	90.2994684368246, 23.8981036259508	296405	4.03996	Asia
VIB_AA5034AA_AS	100	0.01	246689	Vibrio cholerae	Vibrio cholerae	Vibrio	2013	Human	Bangladesh	90.2994684368246, 23.8981036259508	296405	4.03996	Asia
VIB_AA5032AA_AS	100	0.01	246689	Vibrio cholerae	Vibrio cholerae	Vibrio	2013	Human	Bangladesh	90.2994684368246, 23.8981036259508	296405	4.03996	Asia
VIB_AA5029AA_AS	100	0.01	246717	Vibrio cholerae	Vibrio cholerae	Vibrio	2013	Human	Bangladesh	90.2994684368246, 23.8981036259508	296405	4.03996	Asia
VIB_AA5027AA_AS	100	0.01	246689	Vibrio cholerae	Vibrio cholerae	Vibrio	2013	Human	Bangladesh	90.2994684368246, 23.8981036259508	296405	4.03996	Asia
VIB_AA5026AA_AS	100	0	350800	Vibrio cholerae	Vibrio cholerae	Vibrio	2013	Human	Haiti	-72.3702533564399, 19.0827066911302	813972	11.0943	North America
VIB_AA5025AA_AS	100	0	350800	Vibrio cholerae	Vibrio cholerae	Vibrio	2013	Human	Haiti	-72.3702533564399, 19.0827066911302	813972	11.0943	North America
VIB_AA5024AA_AS	100	0	350800	Vibrio cholerae	Vibrio cholerae	Vibrio	2013	Human	Haiti	-72.3702533564399, 19.0827066911302	813972	11.0943	North America
VIB_AA5023AA_AS	100	0	350772	Vibrio cholerae	Vibrio cholerae	Vibrio	2013	Human	Haiti	-72.3702533564399, 19.0827066911302	813972	11.0943	North America
VIB_AA5022AA_AS	100	0	350772	Vibrio cholerae	Vibrio cholerae	Vibrio	2013	Human	Haiti	-72.3702533564399, 19.0827066911302	813972	11.0943	North America
VIB_AA5021AA_AS	100	0	350772	Vibrio cholerae	Vibrio cholerae	Vibrio	2013	Human	Haiti	-72.3702533564399, 19.0827066911302	813972	11.0943	North America
VIB_AA5020AA_AS	100	0	299338	Vibrio cholerae	Vibrio cholerae	Vibrio	2013	Human	Haiti	-72.3702533564399, 19.0827066911302	813972	11.0943	North America
VIB_AA5019AA_AS	100	0	350772	Vibrio cholerae	Vibrio cholerae	Vibrio	2013	Human	Haiti	-72.3702533564399, 19.0827066911302	813972	11.0943	North America
VIB_AA5011AA_AS	100	0.01	246689	Vibrio cholerae	Vibrio cholerae	Vibrio	2013	Human	Bangladesh	90.2994684368246, 23.8981036259508	296405	4.03996	Asia
VIB_AA5010AA_AS	100	0.01	246689	Vibrio cholerae	Vibrio cholerae	Vibrio	2013	Human	Bangladesh	90.2994684368246, 23.8981036259508	296405	4.03996	Asia
VIB_AA5008AA_AS	100	0.01	246717	Vibrio cholerae	Vibrio cholerae	Vibrio	2013	Human	Bangladesh	90.2994684368246, 23.8981036259508	296405	4.03996	Asia
VIB_AA5007AA_AS	100	0.01	246689	Vibrio cholerae	Vibrio cholerae	Vibrio	2013	Human	Bangladesh	90.2994684368246, 23.8981036259508	296405	4.03996	Asia
VIB_AA5006AA_AS	100	0.01	246689	Vibrio cholerae	Vibrio cholerae	Vibrio	2013	Human	Bangladesh	90.2994684368246, 23.8981036259508	296405	4.03996	Asia
VIB_AA5005AA_AS	100	0.01	246689	Vibrio cholerae	Vibrio cholerae	Vibrio	2013	Human	Bangladesh	90.2994684368246, 23.8981036259508	296405	4.03996	Asia
VIB_AA5004AA_AS	100	0.01	246689	Vibrio cholerae	Vibrio cholerae	Vibrio	2013	Human	Bangladesh	90.2994684368246, 23.8981036259508	296405	4.03996	Asia
VIB_AA5003AA_AS	100	0.01	246689	Vibrio cholerae	Vibrio cholerae	Vibrio	2013	Human	Bangladesh	90.2994684368246, 23.8981036259508	296405	4.03996	Asia
VIB_AA5000AA_AS	100	0.01	246689	Vibrio cholerae	Vibrio cholerae	Vibrio	2013	Human	Bangladesh	90.2994684368246, 23.8981036259508	296405	4.03996	Asia
VIB_AA4998AA_AS	100	0.01	246689	Vibrio cholerae	Vibrio cholerae	Vibrio	2013	Human	Bangladesh	90.2994684368246, 23.8981036259508	296405	4.03996	Asia
VIB_AA4996AA_AS	100	0	350772	Vibrio cholerae	Vibrio cholerae	Vibrio	2013	Human	Haiti	-72.3702533564399, 19.0827066911302	813972	11.0943	North America
VIB_AA4995AA_AS	100	0	350772	Vibrio cholerae	Vibrio cholerae	Vibrio	2013	Human	Haiti	-72.3702533564399, 19.0827066911302	813972	11.0943	North America
VIB_AA4994AA_AS	100	0	350772	Vibrio cholerae	Vibrio cholerae	Vibrio	2013	Human	Haiti	-72.3702533564399, 19.0827066911302	813972	11.0943	North America
VIB_AA4993AA_AS	100	0	299338	Vibrio cholerae	Vibrio cholerae	Vibrio	2013	Human	Haiti	-72.3702533564399, 19.0827066911302	813972	11.0943	North America
VIB_AA4992AA_AS	100	0	350772	Vibrio cholerae	Vibrio cholerae	Vibrio	2013	Human	Haiti	-72.3702533564399, 19.0827066911302	813972	11.0943	North America
VIB_AA4991AA_AS	100	0	351422	Vibrio cholerae	Vibrio cholerae	Vibrio	2013	Human	Haiti	-72.3702533564399, 19.0827066911302	813972	11.0943	North America
VIB_AA4990AA_AS	100	0	299338	Vibrio cholerae	Vibrio cholerae	Vibrio	2013	Human	Haiti	-72.3702533564399, 19.0827066911302	813972	11.0943	North America
VIB_AA4988AA_AS	100	0	351422	Vibrio cholerae	Vibrio cholerae	Vibrio	2013	Human	Haiti	-72.3702533564399, 19.0827066911302	813972	11.0943	North America
VIB_AA4987AA_AS	100	0	350772	Vibrio cholerae	Vibrio cholerae	Vibrio	2013	Human	Haiti	-72.3702533564399, 19.0827066911302	813972	11.0943	North America
VIB_AA4985AA_AS	100	0.01	246689	Vibrio cholerae	Vibrio cholerae	Vibrio	2013	Human	Bangladesh	90.2994684368246, 23.8981036259508	296405	4.03996	Asia
VIB_AA4984AA_AS	100	0.01	246689	Vibrio cholerae	Vibrio cholerae	Vibrio	2013	Human	Bangladesh	90.2994684368246, 23.8981036259508	296405	4.03996	Asia
VIB_AA4981AA_AS	100	0.01	246689	Vibrio cholerae	Vibrio cholerae	Vibrio	2013	Human	Bangladesh	90.2994684368246, 23.8981036259508	296405	4.03996	Asia
VIB_AA4976AA_AS	100	0.01	299301	Vibrio cholerae	Vibrio cholerae	Vibrio	2011	Human	Bangladesh	90.2994684368246, 23.8981036259508	296405	4.03996	Asia
VIB_AA4975AA_AS	100	0.01	299301	Vibrio cholerae	Vibrio cholerae	Vibrio	2011	Human	Bangladesh	90.2994684368246, 23.8981036259508	296405	4.03996	Asia
VIB_AA4974AA_AS	100	0.01	246717	Vibrio cholerae	Vibrio cholerae	Vibrio	2013	Human	Bangladesh	90.2994684368246, 23.8981036259508	296405	4.03996	Asia
VIB_AA4972AA_AS	100	0	350772	Vibrio cholerae	Vibrio cholerae	Vibrio	2013	Human	Haiti	-72.3702533564399, 19.0827066911302	813972	11.0943	North America
VIB_AA4971AA_AS	100	0	350772	Vibrio cholerae	Vibrio cholerae	Vibrio	2013	Human	Haiti	-72.3702533564399, 19.0827066911302	813972	11.0943	North America
VIB_AA4970AA_AS	100	0	350772	Vibrio cholerae	Vibrio cholerae	Vibrio	2013	Human	Haiti	-72.3702533564399, 19.0827066911302	813972	11.0943	North America
VIB_AA4968AA_AS	100	0	351422	Vibrio cholerae	Vibrio cholerae	Vibrio	2013	Human	Haiti	-72.3702533564399, 19.0827066911302	813972	11.0943	North America
VIB_AA4967AA_AS	100	0.01	299301	Vibrio cholerae	Vibrio cholerae	Vibrio	2011	Human	Bangladesh	90.2994684368246, 23.8981036259508	296405	4.03996	Asia
VIB_AA4966AA_AS	100	0.01	299301	Vibrio cholerae	Vibrio cholerae	Vibrio	2011	Human	Bangladesh	90.2994684368246, 23.8981036259508	296405	4.03996	Asia
VIB_AA4965AA_AS	100	0.01	246689	Vibrio cholerae	Vibrio cholerae	Vibrio	2013	Human	Bangladesh	90.2994684368246, 23.8981036259508	296405	4.03996	Asia
VIB_AA4964AA_AS	100	0.01	246873	Vibrio cholerae	Vibrio cholerae	Vibrio	2013	Human	Bangladesh	90.2994684368246, 23.8981036259508	296405	4.03996	Asia
VIB_AA4962AA_AS	100	0.01	246689	Vibrio cholerae	Vibrio cholerae	Vibrio	2013	Human	Bangladesh	90.2994684368246, 23.8981036259508	296405	4.03996	Asia
VIB_AA4961AA_AS	100	0.01	246689	Vibrio cholerae	Vibrio cholerae	Vibrio	2013	Human	Bangladesh	90.2994684368246, 23.8981036259508	296405	4.03996	Asia
VIB_AA4960AA_AS	100	0.01	246689	Vibrio cholerae	Vibrio cholerae	Vibrio	2013	Human	Bangladesh	90.2994684368246, 23.8981036259508	296405	4.03996	Asia
VIB_AA4959AA_AS	100	0.01	246689	Vibrio cholerae	Vibrio cholerae	Vibrio	2013	Human	Bangladesh	90.2994684368246, 23.8981036259508	296405	4.03996	Asia
VIB_AA4958AA_AS	100	0.01	246689	Vibrio cholerae	Vibrio cholerae	Vibrio	2013	Human	Bangladesh	90.2994684368246, 23.8981036259508	296405	4.03996	Asia
VIB_AA4957AA_AS	100	0.01	246717	Vibrio cholerae	Vibrio cholerae	Vibrio	2013	Human	Bangladesh	90.2994684368246, 23.8981036259508	296405	4.03996	Asia
VIB_AA4956AA_AS	100	0.01	246689	Vibrio cholerae	Vibrio cholerae	Vibrio	2013	Human	Bangladesh	90.2994684368246, 23.8981036259508	296405	4.03996	Asia
VIB_AA4954AA_AS	100	0.01	246641	Vibrio cholerae	Vibrio cholerae	Vibrio	2012	Human	Bangladesh	90.2994684368246, 23.8981036259508	296405	4.03996	Asia
VIB_AA4953AA_AS	100	0.01	246641	Vibrio cholerae	Vibrio cholerae	Vibrio	2012	Human	Bangladesh	90.2994684368246, 23.8981036259508	296405	4.03996	Asia
VIB_AA4952AA_AS	100	0.01	180438	Vibrio cholerae	Vibrio cholerae	Vibrio	2012	Human	Bangladesh	90.2994684368246, 23.8981036259508	296405	4.03996	Asia
VIB_AA4951AA_AS	100	0.01	246641	Vibrio cholerae	Vibrio cholerae	Vibrio	2012	Human	Bangladesh	90.2994684368246, 23.8981036259508	296405	4.03996	Asia
VIB_AA4950AA_AS	100	0.01	246641	Vibrio cholerae	Vibrio cholerae	Vibrio	2012	Human	Bangladesh	90.2994684368246, 23.8981036259508	296405	4.03996	Asia
VIB_AA4949AA_AS	100	0.01	246641	Vibrio cholerae	Vibrio cholerae	Vibrio	2012	Human	Bangladesh	90.2994684368246, 23.8981036259508	296405	4.03996	Asia
VIB_AA4948AA_AS	100	0.01	246641	Vibrio cholerae	Vibrio cholerae	Vibrio	2011	Human	Bangladesh	90.2994684368246, 23.8981036259508	296405	4.03996	Asia
VIB_AA4947AA_AS	100	0.01	246641	Vibrio cholerae	Vibrio cholerae	Vibrio	2011	Human	Bangladesh	90.2994684368246, 23.8981036259508	296405	4.03996	Asia
VIB_AA4946AA_AS	100	0.01	246641	Vibrio cholerae	Vibrio cholerae	Vibrio	2013	Human	Bangladesh	90.2994684368246, 23.8981036259508	296405	4.03996	Asia
VIB_AA4945AA_AS	100	0.01	246641	Vibrio cholerae	Vibrio cholerae	Vibrio	2012	Human	Bangladesh	90.2994684368246, 23.8981036259508	296405	4.03996	Asia
VIB_AA4383AA_AS	100	0.02	180514	Vibrio cholerae	Vibrio cholerae	Vibrio	2015	Human	Kuwait	47.494359,29.387567	325	0.00442971	Asia
VIB_AA4156AA_AS	100	3.53	3053204	Vibrio cholerae	Vibrio cholerae	Vibrio	2010	Human	Thailand	100.730553417522, 15.4384659885465	56016	0.76349	Asia
VIB_AA3954AA_AS	100	0.01	235873	Vibrio cholerae	Vibrio cholerae	Vibrio	2010	Human	Thailand	100.730553417522, 15.4384659885465	56016	0.76349	Asia
VIB_AA3952AA_AS	100	0.01	350809	Vibrio cholerae	Vibrio cholerae	Vibrio	2010	Human	Thailand	100.730553417522, 15.4384659885465	56016	0.76349	Asia
VIB_AA3946AA_AS	100	0.01	313402	Vibrio cholerae	Vibrio cholerae	Vibrio	1994	Human	Thailand	100.730553417522, 15.4384659885465	56016	0.76349	Asia
VIB_AA3945AA_AS	100	0.01	303472	Vibrio cholerae	Vibrio cholerae	Vibrio	1994	Human	Thailand	100.730553417522, 15.4384659885465	56016	0.76349	Asia
VIB_AA3944AA_AS	100	0.01	313390	Vibrio cholerae	Vibrio cholerae	Vibrio	1994	Human	Thailand	100.730553417522, 15.4384659885465	56016	0.76349	Asia
VIB_AA3942AA_AS	100	0.14	313410	Vibrio cholerae	Vibrio cholerae	Vibrio	1995	Human	Thailand	100.730553417522, 15.4384659885465	56016	0.76349	Asia
VIB_AA3941AA_AS	100	0.01	313410	Vibrio cholerae	Vibrio cholerae	Vibrio	1995	Human	Thailand	100.730553417522, 15.4384659885465	56016	0.76349	Asia
VIB_AA3939AA_AS	100	0.01	313410	Vibrio cholerae	Vibrio cholerae	Vibrio	1995	Human	Thailand	100.730553417522, 15.4384659885465	56016	0.76349	Asia
VIB_AA3938AA_AS	100	0.03	313393	Vibrio cholerae	Vibrio cholerae	Vibrio	1995	Human	Thailand	100.730553417522, 15.4384659885465	56016	0.76349	Asia
VIB_AA3937AA_AS	100	0.02	299304	Vibrio cholerae	Vibrio cholerae	Vibrio	1995	Human	Thailand	100.730553417522, 15.4384659885465	56016	0.76349	Asia
VIB_AA3935AA_AS	100	0.01	313411	Vibrio cholerae	Vibrio cholerae	Vibrio	1995	Human	Thailand	100.730553417522, 15.4384659885465	56016	0.76349	Asia
VIB_AA3929AA_AS	100	0.01	246644	Vibrio cholerae	Vibrio cholerae	Vibrio	2010	Human	Thailand	100.730553417522, 15.4384659885465	56016	0.76349	Asia
VIB_AA3927AA_AS	100	0.01	299302	Vibrio cholerae	Vibrio cholerae	Vibrio	2010	Human	Thailand	100.730553417522, 15.4384659885465	56016	0.76349	Asia
VIB_AA3926AA_AS	100	0.01	350391	Vibrio cholerae	Vibrio cholerae	Vibrio	2010	Human	Thailand	100.730553417522, 15.4384659885465	56016	0.76349	Asia
VIB_AA3925AA_AS	100	0.01	351592	Vibrio cholerae	Vibrio cholerae	Vibrio	2010	Human	Thailand	100.730553417522, 15.4384659885465	56016	0.76349	Asia
VIB_AA3923AA_AS	100	0.01	350733	Vibrio cholerae	Vibrio cholerae	Vibrio	2010	Human	Thailand	100.730553417522, 15.4384659885465	56016	0.76349	Asia
VIB_AA3922AA_AS	100	0.01	350391	Vibrio cholerae	Vibrio cholerae	Vibrio	2010	Human	Thailand	100.730553417522, 15.4384659885465	56016	0.76349	Asia
VIB_AA3921AA_AS	100	0.01	350734	Vibrio cholerae	Vibrio cholerae	Vibrio	2010	Human	Thailand	100.730553417522, 15.4384659885465	56016	0.76349	Asia
VIB_AA3919AA_AS	100	0.01	317894	Vibrio cholerae	Vibrio cholerae	Vibrio	2010	Human	Thailand	100.730553417522, 15.4384659885465	56016	0.76349	Asia
VIB_AA3918AA_AS	100	0	246641	Vibrio cholerae	Vibrio cholerae	Vibrio	2010	Human	Thailand	100.730553417522, 15.4384659885465	56016	0.76349	Asia
VIB_AA3917AA_AS	100	0.01	246641	Vibrio cholerae	Vibrio cholerae	Vibrio	2010	Human	Thailand	100.730553417522, 15.4384659885465	56016	0.76349	Asia
VIB_AA3916AA_AS	100	0	215464	Vibrio cholerae	Vibrio cholerae	Vibrio	2010	Human	Thailand	100.730553417522, 15.4384659885465	56016	0.76349	Asia
VIB_AA3915AA_AS	100	0	317812	Vibrio cholerae	Vibrio cholerae	Vibrio	2010	Human	Thailand	100.730553417522, 15.4384659885465	56016	0.76349	Asia
VIB_AA3914AA_AS	100	0.01	246600	Vibrio cholerae	Vibrio cholerae	Vibrio	2010	Human	Thailand	100.730553417522, 15.4384659885465	56016	0.76349	Asia
VIB_AA3913AA_AS	100	0	246647	Vibrio cholerae	Vibrio cholerae	Vibrio	2010	Human	Thailand	100.730553417522, 15.4384659885465	56016	0.76349	Asia
VIB_AA3912AA_AS	100	0.01	195565	Vibrio cholerae	Vibrio cholerae	Vibrio	2010	Human	Thailand	100.730553417522, 15.4384659885465	56016	0.76349	Asia
VIB_AA3907AA_AS	100	0.12	350715	Vibrio cholerae	Vibrio cholerae	Vibrio	2005	Human	Thailand	100.730553417522, 15.4384659885465	56016	0.76349	Asia
VIB_AA3906AA_AS	100	0.01	246638	Vibrio cholerae	Vibrio cholerae	Vibrio	2005	Human	Thailand	100.730553417522, 15.4384659885465	56016	0.76349	Asia
VIB_AA3905AA_AS	100	0.01	246638	Vibrio cholerae	Vibrio cholerae	Vibrio	2005	Human	Thailand	100.730553417522, 15.4384659885465	56016	0.76349	Asia
VIB_AA3904AA_AS	100	0.01	355995	Vibrio cholerae	Vibrio cholerae	Vibrio	2004	Human	Thailand	100.730553417522, 15.4384659885465	56016	0.76349	Asia
VIB_AA3903AA_AS	100	0.01	355968	Vibrio cholerae	Vibrio cholerae	Vibrio	2004	Human	Thailand	100.730553417522, 15.4384659885465	56016	0.76349	Asia
VIB_AA3902AA_AS	100	0.01	355989	Vibrio cholerae	Vibrio cholerae	Vibrio	2004	Human	Thailand	100.730553417522, 15.4384659885465	56016	0.76349	Asia
VIB_AA3888AA_AS	100	0.01	350787	Vibrio cholerae	Vibrio cholerae	Vibrio	2001	Human	Bangladesh	90.2994684368246, 23.8981036259508	296405	4.03996	Asia
VIB_AA3367AA_AS	100	0.01	299302	Vibrio cholerae	Vibrio cholerae	Vibrio	2010	Human	Cameroon	11.762954,3.794646	81932	1.11672	Africa
VIB_AA3366AA_AS	100	0.01	299302	Vibrio cholerae	Vibrio cholerae	Vibrio	2010	Human	Cameroon	11.762954,3.794646	81932	1.11672	Africa
VIB_AA3365AA_AS	100	0.01	299302	Vibrio cholerae	Vibrio cholerae	Vibrio	2010	Human	Cameroon	11.762954,3.794646	81932	1.11672	Africa
VIB_AA3364AA_AS	100	0.01	299302	Vibrio cholerae	Vibrio cholerae	Vibrio	2011	Human	Cameroon	11.762954,3.794646	81932	1.11672	Africa
VIB_AA3363AA_AS	100	0.01	246641	Vibrio cholerae	Vibrio cholerae	Vibrio	2011	Human	Cameroon	11.762954,3.794646	81932	1.11672	Africa
VIB_AA3362AA_AS	100	0.01	350724	Vibrio cholerae	Vibrio cholerae	Vibrio	2011	Human	Cameroon	11.762954,3.794646	81932	1.11672	Africa
VIB_AA3361AA_AS	100	0.01	299302	Vibrio cholerae	Vibrio cholerae	Vibrio	2010	Human	Cameroon	11.762954,3.794646	81932	1.11672	Africa
VIB_AA3360AA_AS	100	0.01	350724	Vibrio cholerae	Vibrio cholerae	Vibrio	2010	Human	Cameroon	11.762954,3.794646	81932	1.11672	Africa
VIB_AA3359AA_AS	100	0.01	299302	Vibrio cholerae	Vibrio cholerae	Vibrio	2010	Human	Cameroon	11.762954,3.794646	81932	1.11672	Africa
VIB_AA3358AA_AS	100	0.01	299302	Vibrio cholerae	Vibrio cholerae	Vibrio	2010	Human	Cameroon	11.762954,3.794646	81932	1.11672	Africa
VIB_AA3357AA_AS	100	0.01	299302	Vibrio cholerae	Vibrio cholerae	Vibrio	2011	Human	Cameroon	11.762954,3.794646	81932	1.11672	Africa
VIB_AA3355AA_AS	100	0.01	299302	Vibrio cholerae	Vibrio cholerae	Vibrio	2011	Human	Cameroon	11.762954,3.794646	81932	1.11672	Africa
VIB_AA3354AA_AS	100	0.01	246641	Vibrio cholerae	Vibrio cholerae	Vibrio	2011	Human	Cameroon	11.762954,3.794646	81932	1.11672	Africa
VIB_AA3353AA_AS	100	0.01	299302	Vibrio cholerae	Vibrio cholerae	Vibrio	2011	Human	Cameroon	11.762954,3.794646	81932	1.11672	Africa
VIB_AA3352AA_AS	100	0	299302	Vibrio cholerae	Vibrio cholerae	Vibrio	2011	Human	Cameroon	11.762954,3.794646	81932	1.11672	Africa
VIB_AA3351AA_AS	100	0	299302	Vibrio cholerae	Vibrio cholerae	Vibrio	2011	Human	Cameroon	11.762954,3.794646	81932	1.11672	Africa
VIB_AA3350AA_AS	100	0.01	246641	Vibrio cholerae	Vibrio cholerae	Vibrio	2011	Human	Cameroon	11.762954,3.794646	81932	1.11672	Africa
VIB_AA3349AA_AS	100	0.01	299302	Vibrio cholerae	Vibrio cholerae	Vibrio	2011	Human	Cameroon	11.762954,3.794646	81932	1.11672	Africa
VIB_AA3347AA_AS	100	0.01	299302	Vibrio cholerae	Vibrio cholerae	Vibrio	2011	Human	Cameroon	11.762954,3.794646	81932	1.11672	Africa
VIB_AA3346AA_AS	100	0.01	299302	Vibrio cholerae	Vibrio cholerae	Vibrio	2011	Human	Cameroon	11.762954,3.794646	81932	1.11672	Africa
VIB_AA3345AA_AS	100	0.01	299302	Vibrio cholerae	Vibrio cholerae	Vibrio	2011	Human	Cameroon	11.762954,3.794646	81932	1.11672	Africa
VIB_AA3344AA_AS	100	0	246641	Vibrio cholerae	Vibrio cholerae	Vibrio	2011	Human	Cameroon	11.762954,3.794646	81932	1.11672	Africa
VIB_AA3287AA_AS	100	0.01	317789	Vibrio cholerae	Vibrio cholerae	Vibrio	2007	Human	Bangladesh	90.2994684368246, 23.8981036259508	296405	4.03996	Asia
VIB_AA3273AA_AS	100	0.09	121720	Vibrio cholerae	Vibrio cholerae	Vibrio	2001	Human	China	103.605463530314, 35.3025497521253	86951	1.18513	Asia
VIB_AA3268AA_AS	100	0.13	303441	Vibrio cholerae	Vibrio cholerae	Vibrio	1998	Human	China	103.605463530314, 35.3025497521253	86951	1.18513	Asia
VIB_AA3267AA_AS	100	0.08	135317	Vibrio cholerae	Vibrio cholerae	Vibrio	2000	Human	China	103.605463530314, 35.3025497521253	86951	1.18513	Asia
VIB_AA3265AA_AS	100	0.02	413590	Vibrio cholerae	Vibrio cholerae	Vibrio	1996	Human	China	103.605463530314, 35.3025497521253	86951	1.18513	Asia
VIB_AA3263AA_AS	100	0.02	130808	Vibrio cholerae	Vibrio cholerae	Vibrio	1996	Human	China	103.605463530314, 35.3025497521253	86951	1.18513	Asia
VIB_AA3261AA_AS	100	0.02	210923	Vibrio cholerae	Vibrio cholerae	Vibrio	1993	Human	China	103.605463530314, 35.3025497521253	86951	1.18513	Asia
VIB_AA3258AA_AS	100	0.04	130973	Vibrio cholerae	Vibrio cholerae	Vibrio	2000	Human	China	103.605463530314, 35.3025497521253	86951	1.18513	Asia
VIB_AA3257AA_AS	100	0.11	135233	Vibrio cholerae	Vibrio cholerae	Vibrio	2002	Human	China	103.605463530314, 35.3025497521253	86951	1.18513	Asia
VIB_AA3255AA_AS	100	0.09	303132	Vibrio cholerae	Vibrio cholerae	Vibrio	1999	Human	China	103.605463530314, 35.3025497521253	86951	1.18513	Asia
VIB_AA3253AA_AS	100	0.13	135392	Vibrio cholerae	Vibrio cholerae	Vibrio	2002	Human	China	103.605463530314, 35.3025497521253	86951	1.18513	Asia
VIB_AA3249AA_AS	100	0.08	303004	Vibrio cholerae	Vibrio cholerae	Vibrio	2003	Human	China	103.605463530314, 35.3025497521253	86951	1.18513	Asia
VIB_AA3246AA_AS	100	0.03	135397	Vibrio cholerae	Vibrio cholerae	Vibrio	2003	Human	China	103.605463530314, 35.3025497521253	86951	1.18513	Asia
VIB_AA3245AA_AS	100	0.01	136237	Vibrio cholerae	Vibrio cholerae	Vibrio	1998	Human	China	103.605463530314, 35.3025497521253	86951	1.18513	Asia
VIB_AA3243AA_AS	100	0.01	313393	Vibrio cholerae	Vibrio cholerae	Vibrio	2006	Human	China	103.605463530314, 35.3025497521253	86951	1.18513	Asia
VIB_AA3240AA_AS	100	0.01	303456	Vibrio cholerae	Vibrio cholerae	Vibrio	2000	Human	China	103.605463530314, 35.3025497521253	86951	1.18513	Asia
VIB_AA3239AA_AS	100	0.08	303157	Vibrio cholerae	Vibrio cholerae	Vibrio	2002	Human	China	103.605463530314, 35.3025497521253	86951	1.18513	Asia
VIB_AA3236AA_AS	100	0.01	313393	Vibrio cholerae	Vibrio cholerae	Vibrio	1997	Human	China	103.605463530314, 35.3025497521253	86951	1.18513	Asia
VIB_AA3235AA_AS	100	0.01	303477	Vibrio cholerae	Vibrio cholerae	Vibrio	2001	Human	China	103.605463530314, 35.3025497521253	86951	1.18513	Asia
VIB_AA3232AA_AS	100	0.01	355180	Vibrio cholerae	Vibrio cholerae	Vibrio	1993	Human	China	103.605463530314, 35.3025497521253	86951	1.18513	Asia
VIB_AA3227AA_AS	100	0.04	141641	Vibrio cholerae	Vibrio cholerae	Vibrio	1995	Human	China	103.605463530314, 35.3025497521253	86951	1.18513	Asia
VIB_AA3220AA_AS	100	0.02	136634	Vibrio cholerae	Vibrio cholerae	Vibrio	1997	Human	China	103.605463530314, 35.3025497521253	86951	1.18513	Asia
VIB_AA3217AA_AS	100	0.03	213464	Vibrio cholerae	Vibrio cholerae	Vibrio	2005	Human	China	103.605463530314, 35.3025497521253	86951	1.18513	Asia
VIB_AA3215AA_AS	100	0.11	313427	Vibrio cholerae	Vibrio cholerae	Vibrio	2006	Human	China	103.605463530314, 35.3025497521253	86951	1.18513	Asia
VIB_AA3209AA_AS	100	0.12	313392	Vibrio cholerae	Vibrio cholerae	Vibrio	1999	Human	China	103.605463530314, 35.3025497521253	86951	1.18513	Asia
VIB_AA3206AA_AS	100	0.1	355178	Vibrio cholerae	Vibrio cholerae	Vibrio	2009	Human	China	103.605463530314, 35.3025497521253	86951	1.18513	Asia
VIB_AA3205AA_AS	100	0.1	440298	Vibrio cholerae	Vibrio cholerae	Vibrio	2006	Human	China	103.605463530314, 35.3025497521253	86951	1.18513	Asia
VIB_AA3203AA_AS	100	0.08	323589	Vibrio cholerae	Vibrio cholerae	Vibrio	2007	Human	China	103.605463530314, 35.3025497521253	86951	1.18513	Asia
VIB_AA3201AA_AS	100	0.26	130042	Vibrio cholerae	Vibrio cholerae	Vibrio	2006	Human	China	103.605463530314, 35.3025497521253	86951	1.18513	Asia
VIB_AA3199AA_AS	100	0.11	135226	Vibrio cholerae	Vibrio cholerae	Vibrio	2004	Human	China	103.605463530314, 35.3025497521253	86951	1.18513	Asia
VIB_AA3190AA_AS	100	0.01	141636	Vibrio cholerae	Vibrio cholerae	Vibrio	2001	Human	China	103.605463530314, 35.3025497521253	86951	1.18513	Asia
VIB_AA3186AA_AS	100	0.1	126290	Vibrio cholerae	Vibrio cholerae	Vibrio	2006	Human	China	103.605463530314, 35.3025497521253	86951	1.18513	Asia
VIB_AA3184AA_AS	100	0.08	135388	Vibrio cholerae	Vibrio cholerae	Vibrio	2001	Human	China	103.605463530314, 35.3025497521253	86951	1.18513	Asia
VIB_AA3181AA_AS	100	0.09	306870	Vibrio cholerae	Vibrio cholerae	Vibrio	2008	Human	China	103.605463530314, 35.3025497521253	86951	1.18513	Asia
VIB_AA3178AA_AS	100	0.03	192917	Vibrio cholerae	Vibrio cholerae	Vibrio	2005	Human	China	103.605463530314, 35.3025497521253	86951	1.18513	Asia
VIB_AA3175AA_AS	100	0.02	246653	Vibrio cholerae	Vibrio cholerae	Vibrio	2003	Turtle	China	103.605463530314, 35.3025497521253	86951	1.18513	Asia
VIB_AA3172AA_AS	100	0.04	136643	Vibrio cholerae	Vibrio cholerae	Vibrio	1999	Turtle	China	103.605463530314, 35.3025497521253	86951	1.18513	Asia
VIB_AA3170AA_AS	100	0.08	246655	Vibrio cholerae	Vibrio cholerae	Vibrio	2005	Turtle	China	103.605463530314, 35.3025497521253	86951	1.18513	Asia
VIB_AA3169AA_AS	100	0.14	136650	Vibrio cholerae	Vibrio cholerae	Vibrio	1998	Turtle	China	103.605463530314, 35.3025497521253	86951	1.18513	Asia
VIB_AA3164AA_AS	100	0.03	213796	Vibrio cholerae	Vibrio cholerae	Vibrio	2005	Turtle	China	103.605463530314, 35.3025497521253	86951	1.18513	Asia
VIB_AA3161AA_AS	100	0.11	300050	Vibrio cholerae	Vibrio cholerae	Vibrio	2001	Freshwater	China	103.605463530314, 35.3025497521253	86951	1.18513	Asia
VIB_AA3159AA_AS	100	0.06	130208	Vibrio cholerae	Vibrio cholerae	Vibrio	2001	Laboratory	China	103.605463530314, 35.3025497521253	86951	1.18513	Asia
VIB_AA3157AA_AS	100	0.1	303227	Vibrio cholerae	Vibrio cholerae	Vibrio	2007	Laboratory	China	103.605463530314, 35.3025497521253	86951	1.18513	Asia
VIB_AA3154AA_AS	100	0.02	246667	Vibrio cholerae	Vibrio cholerae	Vibrio	2006	Laboratory	China	103.605463530314, 35.3025497521253	86951	1.18513	Asia
VIB_AA3153AA_AS	100	0.03	199405	Vibrio cholerae	Vibrio cholerae	Vibrio	1998	Laboratory	China	103.605463530314, 35.3025497521253	86951	1.18513	Asia
VIB_AA3150AA_AS	100	0.1	126752	Vibrio cholerae	Vibrio cholerae	Vibrio	2005	Human	China	103.605463530314, 35.3025497521253	86951	1.18513	Asia
VIB_AA3147AA_AS	100	0.08	227821	Vibrio cholerae	Vibrio cholerae	Vibrio	2006	Human	China	103.605463530314, 35.3025497521253	86951	1.18513	Asia
VIB_AA3143AA_AS	100	0.05	130208	Vibrio cholerae	Vibrio cholerae	Vibrio	2006	Unknown	China	103.605463530314, 35.3025497521253	86951	1.18513	Asia
VIB_AA3141AA_AS	100	0.08	246659	Vibrio cholerae	Vibrio cholerae	Vibrio	2007	Laboratory	China	103.605463530314, 35.3025497521253	86951	1.18513	Asia
VIB_AA3139AA_AS	100	0.08	303447	Vibrio cholerae	Vibrio cholerae	Vibrio	2008	Laboratory	China	103.605463530314, 35.3025497521253	86951	1.18513	Asia
VIB_AA3137AA_AS	100	0.01	303453	Vibrio cholerae	Vibrio cholerae	Vibrio	1997	Human	China	103.605463530314, 35.3025497521253	86951	1.18513	Asia
VIB_AA3134AA_AS	100	0.06	168142	Vibrio cholerae	Vibrio cholerae	Vibrio	2003	Human	China	103.605463530314, 35.3025497521253	86951	1.18513	Asia
VIB_AA3133AA_AS	100	0.1	440324	Vibrio cholerae	Vibrio cholerae	Vibrio	2008	Human	China	103.605463530314, 35.3025497521253	86951	1.18513	Asia
VIB_AA3131AA_AS	100	0.1	166586	Vibrio cholerae	Vibrio cholerae	Vibrio	2001	Human	China	103.605463530314, 35.3025497521253	86951	1.18513	Asia
VIB_AA3126AA_AS	100	0.09	228429	Vibrio cholerae	Vibrio cholerae	Vibrio	2005	Human	China	103.605463530314, 35.3025497521253	86951	1.18513	Asia
VIB_AA3123AA_AS	100	0.01	303060	Vibrio cholerae	Vibrio cholerae	Vibrio	1998	Human	China	103.605463530314, 35.3025497521253	86951	1.18513	Asia
VIB_AA3121AA_AS	100	0.01	313385	Vibrio cholerae	Vibrio cholerae	Vibrio	1994	Human	China	103.605463530314, 35.3025497521253	86951	1.18513	Asia
VIB_AA3119AA_AS	100	0.04	215351	Vibrio cholerae	Vibrio cholerae	Vibrio	2001	Human	China	103.605463530314, 35.3025497521253	86951	1.18513	Asia
VIB_BA0066AA_AS	100	0	246717	Vibrio cholerae	Vibrio cholerae	Vibrio	2017	Human	Haiti	-72.3702533564399, 19.0827066911302	813972	11.0943	North America
VIB_BA0061AA_AS	100	0	235840	Vibrio cholerae	Vibrio cholerae	Vibrio	2017	Human	Haiti	-72.3702533564399, 19.0827066911302	813972	11.0943	North America
VIB_BA0057AA_AS	100	0	167135	Vibrio cholerae	Vibrio cholerae	Vibrio	2017	Human	Haiti	-72.3702533564399, 19.0827066911302	813972	11.0943	North America
VIB_BA0054AA_AS	100	0	246751	Vibrio cholerae	Vibrio cholerae	Vibrio	2015	Human	Haiti	-72.3702533564399, 19.0827066911302	813972	11.0943	North America
VIB_BA0042AA_AS	100	0	246717	Vibrio cholerae	Vibrio cholerae	Vibrio	2015	Human	Haiti	-72.3702533564399, 19.0827066911302	813972	11.0943	North America
VIB_AA2092AA_AS	100	0.02	355697	Vibrio cholerae	Vibrio cholerae	Vibrio	2002	Human	Bangladesh	90.2994684368246, 23.8981036259508	296405	4.03996	Asia
VIB_AA2074AA_AS	100	0.02	355697	Vibrio cholerae	Vibrio cholerae	Vibrio	2002	Human	Bangladesh	90.2994684368246, 23.8981036259508	296405	4.03996	Asia
VIB_AA2000AA_AS	100	0.02	355697	Vibrio cholerae	Vibrio cholerae	Vibrio	2002	Human	Bangladesh	90.2994684368246, 23.8981036259508	296405	4.03996	Asia
VIB_AA1386AA_AS	100	0.01	235896	Vibrio cholerae	Vibrio cholerae	Vibrio	2005	Human	Russia	101.238729906984, 61.1161830788872	2029	0.027655	Europe
VIB_BA0036AA_AS	100	0	146509	Vibrio cholerae	Vibrio cholerae	Vibrio	2015	Human	Haiti	-72.3702533564399, 19.0827066911302	813972	11.0943	North America
VIB_AA9299AA_AS	100	0.06	140427	Vibrio cholerae	Vibrio cholerae	Vibrio	2018	Human	South Africa	24.276509,-30.895143	186463	2.54147	Africa
VIB_BA0044AA_AS	100	0	174256	Vibrio cholerae	Vibrio cholerae	Vibrio	2016	Human	Haiti	-72.3702533564399, 19.0827066911302	813972	11.0943	North America
VIB_AA7879AA_AS	100	0	362265	Vibrio cholerae	Vibrio cholerae	Vibrio	2013	Human	China	103.605463530314, 35.3025497521253	86951	1.18513	Asia
VIB_AA7053AA_AS	100	0.14	328413	Vibrio cholerae	Vibrio cholerae	Vibrio	2018	Human	United Kingdom	-2.06475405209575, 54.456173487365	442	0.0060244	Europe
VIB_AA6410AA_AS	100	0.01	213564	Vibrio cholerae	Vibrio cholerae	Vibrio	Unknown	Human	United Kingdom	-2.06475405209575, 54.456173487365	442	0.0060244	Europe
VIB_AA6299AA_AS	100	0.06	139685	Vibrio cholerae	Vibrio cholerae	Vibrio	Unknown	Human	United Kingdom	-2.06475405209575, 54.456173487365	442	0.0060244	Europe
VIB_AA3936AA_AS	100	0.01	303469	Vibrio cholerae	Vibrio cholerae	Vibrio	1995	Human	Thailand	100.730553417522, 15.4384659885465	56016	0.76349	Asia
VIB_AA3388AA_AS	100	0.01	328639	Vibrio cholerae	Vibrio cholerae	Vibrio	2009	Human	China	103.605463530314, 35.3025497521253	86951	1.18513	Asia
VIB_AA3385AA_AS	100	0.01	300266	Vibrio cholerae	Vibrio cholerae	Vibrio	2009	Human	China	103.605463530314, 35.3025497521253	86951	1.18513	Asia
VIB_AA3223AA_AS	100	0.03	126832	Vibrio cholerae	Vibrio cholerae	Vibrio	1997	Human	China	103.605463530314, 35.3025497521253	86951	1.18513	Asia
VIB_BA5253AA_AS	100	0.02	115987	Vibrio cholerae	Vibrio cholerae	Vibrio	2016	Human	Democratic Republic of the Congo	22.15809,-0.782953	690987	9.41806	Africa
VIB_BA0209AA_AS	100	0.01	164187	Vibrio cholerae	Vibrio cholerae	Vibrio	2015	Freshwater	Haiti	-72.3702533564399, 19.0827066911302	813972	11.0943	North America
VIB_BA0160AA_AS	100	0	227877	Vibrio cholerae	Vibrio cholerae	Vibrio	2016	Human	Haiti	-72.3702533564399, 19.0827066911302	813972	11.0943	North America
VIB_DA1071AA_AS	100	0.75	284460	Vibrio cholerae	Vibrio cholerae	Vibrio	1994	Human	Russia	101.238729906984, 61.1161830788872	2029	0.027655	Europe
VIB_DA0944AA_AS	100	0.01	124916	Vibrio cholerae	Vibrio cholerae	Vibrio	2007	Human	China	103.605463530314, 35.3025497521253	86951	1.18513	Asia
VIB_DA0943AA_AS	100	0	180886	Vibrio cholerae	Vibrio cholerae	Vibrio	2006	Human	China	103.605463530314, 35.3025497521253	86951	1.18513	Asia
VIB_DA0929AA_AS	100	0.01	166628	Vibrio cholerae	Vibrio cholerae	Vibrio	2010	Human	China	103.605463530314, 35.3025497521253	86951	1.18513	Asia
VIB_DA0927AA_AS	100	0.02	235354	Vibrio cholerae	Vibrio cholerae	Vibrio	2009	Human	China	103.605463530314, 35.3025497521253	86951	1.18513	Asia
VIB_DA0926AA_AS	100	0.09	199291	Vibrio cholerae	Vibrio cholerae	Vibrio	2009	Turtle	China	103.605463530314, 35.3025497521253	86951	1.18513	Asia
VIB_DA0925AA_AS	100	0.21	162195	Vibrio cholerae	Vibrio cholerae	Vibrio	2008	Human	China	103.605463530314, 35.3025497521253	86951	1.18513	Asia
VIB_DA0924AA_AS	100	0.09	199310	Vibrio cholerae	Vibrio cholerae	Vibrio	2007	Human	China	103.605463530314, 35.3025497521253	86951	1.18513	Asia
VIB_DA0922AA_AS	100	0.07	191322	Vibrio cholerae	Vibrio cholerae	Vibrio	2005	Human	China	103.605463530314, 35.3025497521253	86951	1.18513	Asia
VIB_DA0921AA_AS	100	0.09	121629	Vibrio cholerae	Vibrio cholerae	Vibrio	2006	Human	China	103.605463530314, 35.3025497521253	86951	1.18513	Asia
VIB_DA0920AA_AS	100	0.01	199292	Vibrio cholerae	Vibrio cholerae	Vibrio	2000	Human	China	103.605463530314, 35.3025497521253	86951	1.18513	Asia
VIB_DA0919AA_AS	100	0.1	199304	Vibrio cholerae	Vibrio cholerae	Vibrio	2000	Human	China	103.605463530314, 35.3025497521253	86951	1.18513	Asia
VIB_DA0741AA_AS	100	0.01	350864	Vibrio cholerae	Vibrio cholerae	Vibrio	2014	Laboratory	France	2.21176185127104, 46.7422056150155	184	0.00250789	Europe
VIB_CA1338AA_AS	100	0.01	246751	Vibrio cholerae	Vibrio cholerae	Vibrio	2010	Human	Haiti	-72.3702533564399, 19.0827066911302	813972	11.0943	North America
VIB_CA1028AA_AS	100	0.01	299363	Vibrio cholerae	Vibrio cholerae	Vibrio	2010	Human	Haiti	-72.3702533564399, 19.0827066911302	813972	11.0943	North America
VIB_CA1027AA_AS	100	0.01	299363	Vibrio cholerae	Vibrio cholerae	Vibrio	2010	Human	Haiti	-72.3702533564399, 19.0827066911302	813972	11.0943	North America
VIB_CA1021AA_AS	100	0.01	350813	Vibrio cholerae	Vibrio cholerae	Vibrio	2010	Human	Haiti	-72.3702533564399, 19.0827066911302	813972	11.0943	North America
VIB_CA1020AA_AS	100	0.01	350813	Vibrio cholerae	Vibrio cholerae	Vibrio	2010	Human	Haiti	-72.3702533564399, 19.0827066911302	813972	11.0943	North America
VIB_CA1019AA_AS	100	0.01	166959	Vibrio cholerae	Vibrio cholerae	Vibrio	2010	Human	Haiti	-72.3702533564399, 19.0827066911302	813972	11.0943	North America
VIB_CA1017AA_AS	100	0.01	246717	Vibrio cholerae	Vibrio cholerae	Vibrio	2010	Human	Haiti	-72.3702533564399, 19.0827066911302	813972	11.0943	North America
VIB_CA0374AA_AS	100	0.01	628443	Vibrio cholerae	Vibrio cholerae	Vibrio	2020	Freshwater	South Africa	24.276509,-30.895143	186463	2.54147	Africa
VIB_CA0032AA_AS	100	0.04	467487	Vibrio cholerae	Vibrio cholerae	Vibrio	2019	Human	South Africa	24.276509,-30.895143	186463	2.54147	Africa
VIB_BA7885AA_AS	100	0.01	246503	Vibrio cholerae	Vibrio cholerae	Vibrio	2019	Human	United Kingdom	-2.06475405209575, 54.456173487365	442	0.0060244	Europe
VIB_BA7884AA_AS	100	0.01	235748	Vibrio cholerae	Vibrio cholerae	Vibrio	2019	Human	United Kingdom	-2.06475405209575, 54.456173487365	442	0.0060244	Europe
VIB_BA7883AA_AS	100	0.01	235763	Vibrio cholerae	Vibrio cholerae	Vibrio	2019	Human	United Kingdom	-2.06475405209575, 54.456173487365	442	0.0060244	Europe
VIB_BA7882AA_AS	100	0.01	249275	Vibrio cholerae	Vibrio cholerae	Vibrio	2019	Human	United Kingdom	-2.06475405209575, 54.456173487365	442	0.0060244	Europe
VIB_BA7880AA_AS	100	0.01	260853	Vibrio cholerae	Vibrio cholerae	Vibrio	2019	Human	United Kingdom	-2.06475405209575, 54.456173487365	442	0.0060244	Europe
VIB_BA7876AA_AS	100	0.01	299288	Vibrio cholerae	Vibrio cholerae	Vibrio	2019	Human	United Kingdom	-2.06475405209575, 54.456173487365	442	0.0060244	Europe
VIB_BA7875AA_AS	100	0.01	246675	Vibrio cholerae	Vibrio cholerae	Vibrio	2019	Human	United Kingdom	-2.06475405209575, 54.456173487365	442	0.0060244	Europe
VIB_BA7874AA_AS	100	0.01	172356	Vibrio cholerae	Vibrio cholerae	Vibrio	2019	Human	United Kingdom	-2.06475405209575, 54.456173487365	442	0.0060244	Europe
VIB_BA7873AA_AS	100	0.01	306140	Vibrio cholerae	Vibrio cholerae	Vibrio	2019	Human	United Kingdom	-2.06475405209575, 54.456173487365	442	0.0060244	Europe
VIB_BA7872AA_AS	100	0.01	246535	Vibrio cholerae	Vibrio cholerae	Vibrio	2019	Human	United Kingdom	-2.06475405209575, 54.456173487365	442	0.0060244	Europe
VIB_BA7871AA_AS	100	0.01	246675	Vibrio cholerae	Vibrio cholerae	Vibrio	2019	Human	United Kingdom	-2.06475405209575, 54.456173487365	442	0.0060244	Europe
VIB_BA7870AA_AS	100	0.01	306149	Vibrio cholerae	Vibrio cholerae	Vibrio	2019	Human	United Kingdom	-2.06475405209575, 54.456173487365	442	0.0060244	Europe
VIB_BA7869AA_AS	100	0.01	246508	Vibrio cholerae	Vibrio cholerae	Vibrio	2019	Human	United Kingdom	-2.06475405209575, 54.456173487365	442	0.0060244	Europe
VIB_BA7868AA_AS	100	0.01	260850	Vibrio cholerae	Vibrio cholerae	Vibrio	2019	Human	United Kingdom	-2.06475405209575, 54.456173487365	442	0.0060244	Europe
VIB_BA7867AA_AS	100	0.01	299288	Vibrio cholerae	Vibrio cholerae	Vibrio	2019	Human	United Kingdom	-2.06475405209575, 54.456173487365	442	0.0060244	Europe
VIB_BA7866AA_AS	100	0.01	246675	Vibrio cholerae	Vibrio cholerae	Vibrio	2019	Human	United Kingdom	-2.06475405209575, 54.456173487365	442	0.0060244	Europe
VIB_BA7865AA_AS	100	0.01	299291	Vibrio cholerae	Vibrio cholerae	Vibrio	2019	Human	United Kingdom	-2.06475405209575, 54.456173487365	442	0.0060244	Europe
VIB_BA7864AA_AS	100	0.01	246674	Vibrio cholerae	Vibrio cholerae	Vibrio	2019	Human	United Kingdom	-2.06475405209575, 54.456173487365	442	0.0060244	Europe
VIB_BA7863AA_AS	100	0.01	299288	Vibrio cholerae	Vibrio cholerae	Vibrio	2009	Human	United Kingdom	-2.06475405209575, 54.456173487365	442	0.0060244	Europe
VIB_BA7862AA_AS	100	0.01	299288	Vibrio cholerae	Vibrio cholerae	Vibrio	2019	Human	United Kingdom	-2.06475405209575, 54.456173487365	442	0.0060244	Europe
VIB_BA7861AA_AS	100	0.01	246674	Vibrio cholerae	Vibrio cholerae	Vibrio	2019	Human	United Kingdom	-2.06475405209575, 54.456173487365	442	0.0060244	Europe
VIB_BA7860AA_AS	100	0.01	272585	Vibrio cholerae	Vibrio cholerae	Vibrio	2019	Human	United Kingdom	-2.06475405209575, 54.456173487365	442	0.0060244	Europe
VIB_BA7859AA_AS	100	0.01	246675	Vibrio cholerae	Vibrio cholerae	Vibrio	2019	Human	United Kingdom	-2.06475405209575, 54.456173487365	442	0.0060244	Europe
VIB_BA7856AA_AS	100	0.01	246641	Vibrio cholerae	Vibrio cholerae	Vibrio	2019	Human	United Kingdom	-2.06475405209575, 54.456173487365	442	0.0060244	Europe
VIB_BA7855AA_AS	100	0.01	299299	Vibrio cholerae	Vibrio cholerae	Vibrio	2019	Human	United Kingdom	-2.06475405209575, 54.456173487365	442	0.0060244	Europe
VIB_BA7853AA_AS	100	0.01	299288	Vibrio cholerae	Vibrio cholerae	Vibrio	2019	Human	United Kingdom	-2.06475405209575, 54.456173487365	442	0.0060244	Europe
VIB_BA7848AA_AS	100	0.01	246717	Vibrio cholerae	Vibrio cholerae	Vibrio	2017	Human	Tanzania	34.8914532778356, -6.16557708208992	237774	3.24083	Africa
VIB_BA7847AA_AS	100	0.02	166959	Vibrio cholerae	Vibrio cholerae	Vibrio	2016	Human	Tanzania	34.8914532778356, -6.16557708208992	237774	3.24083	Africa
VIB_BA7846AA_AS	100	0.01	246751	Vibrio cholerae	Vibrio cholerae	Vibrio	2016	Human	Tanzania	34.8914532778356, -6.16557708208992	237774	3.24083	Africa
VIB_BA7844AA_AS	100	0.02	134559	Vibrio cholerae	Vibrio cholerae	Vibrio	2015	Human	Tanzania	34.8914532778356, -6.16557708208992	237774	3.24083	Africa
VIB_BA7838AA_AS	100	0.01	165184	Vibrio cholerae	Vibrio cholerae	Vibrio	2016	Human	Tanzania	34.8914532778356, -6.16557708208992	237774	3.24083	Africa
VIB_BA7836AA_AS	100	1.74	235842	Vibrio cholerae	Vibrio cholerae	Vibrio	2016	Human	Tanzania	34.8914532778356, -6.16557708208992	237774	3.24083	Africa
VIB_BA7835AA_AS	100	0.01	158469	Vibrio cholerae	Vibrio cholerae	Vibrio	2016	Human	Tanzania	34.8914532778356, -6.16557708208992	237774	3.24083	Africa
VIB_BA7833AA_AS	100	0.02	165554	Vibrio cholerae	Vibrio cholerae	Vibrio	2017	Human	Tanzania	34.8914532778356, -6.16557708208992	237774	3.24083	Africa
VIB_BA7831AA_AS	100	0.01	150486	Vibrio cholerae	Vibrio cholerae	Vibrio	2015	Human	Tanzania	34.8914532778356, -6.16557708208992	237774	3.24083	Africa
VIB_BA7828AA_AS	100	0.03	129849	Vibrio cholerae	Vibrio cholerae	Vibrio	2017	Phytoplankton	Tanzania	34.8914532778356, -6.16557708208992	237774	3.24083	Africa
VIB_BA7826AA_AS	100	0.03	118832	Vibrio cholerae	Vibrio cholerae	Vibrio	2017	Phytoplankton	Tanzania	34.8914532778356, -6.16557708208992	237774	3.24083	Africa
VIB_BA7636AA_AS	100	0.02	246641	Vibrio cholerae	Vibrio cholerae	Vibrio	2019	Human	United Kingdom	-2.06475405209575, 54.456173487365	442	0.0060244	Europe
VIB_BA7631AA_AS	100	0	299287	Vibrio cholerae	Vibrio cholerae	Vibrio	2019	Human	United Kingdom	-2.06475405209575, 54.456173487365	442	0.0060244	Europe
VIB_BA7629AA_AS	100	0	272538	Vibrio cholerae	Vibrio cholerae	Vibrio	2019	Human	United Kingdom	-2.06475405209575, 54.456173487365	442	0.0060244	Europe
VIB_BA7626AA_AS	100	0.01	228458	Vibrio cholerae	Vibrio cholerae	Vibrio	2019	Human	United Kingdom	-2.06475405209575, 54.456173487365	442	0.0060244	Europe
VIB_BA7609AA_AS	100	0.01	205462	Vibrio cholerae	Vibrio cholerae	Vibrio	2019	Human	United Kingdom	-2.06475405209575, 54.456173487365	442	0.0060244	Europe
VIB_BA7603AA_AS	100	0.01	299291	Vibrio cholerae	Vibrio cholerae	Vibrio	2019	Human	United Kingdom	-2.06475405209575, 54.456173487365	442	0.0060244	Europe
VIB_BA7599AA_AS	100	0.01	299287	Vibrio cholerae	Vibrio cholerae	Vibrio	2019	Human	United Kingdom	-2.06475405209575, 54.456173487365	442	0.0060244	Europe
VIB_BA7597AA_AS	100	0.01	210591	Vibrio cholerae	Vibrio cholerae	Vibrio	2019	Human	United Kingdom	-2.06475405209575, 54.456173487365	442	0.0060244	Europe
VIB_BA6417AA_AS	100	0.01	246645	Vibrio cholerae	Vibrio cholerae	Vibrio	2019	Human	United Kingdom	-2.06475405209575, 54.456173487365	442	0.0060244	Europe
VIB_BA6400AA_AS	100	0.01	215463	Vibrio cholerae	Vibrio cholerae	Vibrio	2018	Human	United Kingdom	-2.06475405209575, 54.456173487365	442	0.0060244	Europe
VIB_BA6399AA_AS	100	0.02	177493	Vibrio cholerae	Vibrio cholerae	Vibrio	2018	Human	United Kingdom	-2.06475405209575, 54.456173487365	442	0.0060244	Europe
VIB_BA6398AA_AS	100	0.01	218753	Vibrio cholerae	Vibrio cholerae	Vibrio	2018	Human	United Kingdom	-2.06475405209575, 54.456173487365	442	0.0060244	Europe
VIB_BA6395AA_AS	100	0.01	218862	Vibrio cholerae	Vibrio cholerae	Vibrio	2018	Human	United Kingdom	-2.06475405209575, 54.456173487365	442	0.0060244	Europe
VIB_BA6392AA_AS	100	0.01	246637	Vibrio cholerae	Vibrio cholerae	Vibrio	2018	Human	United Kingdom	-2.06475405209575, 54.456173487365	442	0.0060244	Europe
VIB_BA6390AA_AS	100	0	299290	Vibrio cholerae	Vibrio cholerae	Vibrio	2019	Human	United Kingdom	-2.06475405209575, 54.456173487365	442	0.0060244	Europe
VIB_BA6389AA_AS	100	0.01	299290	Vibrio cholerae	Vibrio cholerae	Vibrio	2019	Human	United Kingdom	-2.06475405209575, 54.456173487365	442	0.0060244	Europe
VIB_BA6388AA_AS	100	0.02	216899	Vibrio cholerae	Vibrio cholerae	Vibrio	2019	Human	United Kingdom	-2.06475405209575, 54.456173487365	442	0.0060244	Europe
VIB_BA5292AA_AS	100	0.01	134559	Vibrio cholerae	Vibrio cholerae	Vibrio	2015	Human	Democratic Republic of the Congo	22.15809,-0.782953	690987	9.41806	Africa
VIB_BA5291AA_AS	100	0.01	326134	Vibrio cholerae	Vibrio cholerae	Vibrio	2015	Human	Democratic Republic of the Congo	22.15809,-0.782953	690987	9.41806	Africa
VIB_BA5290AA_AS	100	0.01	246717	Vibrio cholerae	Vibrio cholerae	Vibrio	2017	Human	Democratic Republic of the Congo	22.15809,-0.782953	690987	9.41806	Africa
VIB_BA5289AA_AS	100	0.01	246717	Vibrio cholerae	Vibrio cholerae	Vibrio	2014	Human	Democratic Republic of the Congo	22.15809,-0.782953	690987	9.41806	Africa
VIB_BA5288AA_AS	100	0.01	350800	Vibrio cholerae	Vibrio cholerae	Vibrio	2014	Human	Democratic Republic of the Congo	22.15809,-0.782953	690987	9.41806	Africa
VIB_BA5287AA_AS	100	0.01	350800	Vibrio cholerae	Vibrio cholerae	Vibrio	2014	Human	Democratic Republic of the Congo	22.15809,-0.782953	690987	9.41806	Africa
VIB_BA5285AA_AS	100	0.01	350802	Vibrio cholerae	Vibrio cholerae	Vibrio	2014	Human	Democratic Republic of the Congo	22.15809,-0.782953	690987	9.41806	Africa
VIB_BA5276AA_AS	100	0.01	303750	Vibrio cholerae	Vibrio cholerae	Vibrio	2015	Human	Democratic Republic of the Congo	22.15809,-0.782953	690987	9.41806	Africa
VIB_BA5275AA_AS	100	0.01	350937	Vibrio cholerae	Vibrio cholerae	Vibrio	2014	Human	Democratic Republic of the Congo	22.15809,-0.782953	690987	9.41806	Africa
VIB_BA5274AA_AS	100	0.01	246717	Vibrio cholerae	Vibrio cholerae	Vibrio	2015	Human	Democratic Republic of the Congo	22.15809,-0.782953	690987	9.41806	Africa
VIB_BA5271AA_AS	100	0.01	303750	Vibrio cholerae	Vibrio cholerae	Vibrio	2014	Human	Democratic Republic of the Congo	22.15809,-0.782953	690987	9.41806	Africa
VIB_BA5270AA_AS	100	0.01	350800	Vibrio cholerae	Vibrio cholerae	Vibrio	2014	Human	Democratic Republic of the Congo	22.15809,-0.782953	690987	9.41806	Africa
VIB_BA5269AA_AS	100	0.02	246743	Vibrio cholerae	Vibrio cholerae	Vibrio	2015	Human	Democratic Republic of the Congo	22.15809,-0.782953	690987	9.41806	Africa
VIB_BA5263AA_AS	100	0.01	350763	Vibrio cholerae	Vibrio cholerae	Vibrio	2016	Human	Unknown	Unknown	Unknown	0	Unknown
VIB_BA5262AA_AS	100	0.01	350937	Vibrio cholerae	Vibrio cholerae	Vibrio	2016	Human	Democratic Republic of the Congo	22.15809,-0.782953	690987	9.41806	Africa
VIB_BA5261AA_AS	100	0.01	155832	Vibrio cholerae	Vibrio cholerae	Vibrio	2016	Human	Democratic Republic of the Congo	22.15809,-0.782953	690987	9.41806	Africa
VIB_BA5252AA_AS	100	0.01	350937	Vibrio cholerae	Vibrio cholerae	Vibrio	2016	Human	Democratic Republic of the Congo	22.15809,-0.782953	690987	9.41806	Africa
VIB_BA5251AA_AS	100	0.01	350937	Vibrio cholerae	Vibrio cholerae	Vibrio	2016	Human	Democratic Republic of the Congo	22.15809,-0.782953	690987	9.41806	Africa
VIB_BA5250AA_AS	100	0.01	246717	Vibrio cholerae	Vibrio cholerae	Vibrio	2016	Human	Democratic Republic of the Congo	22.15809,-0.782953	690987	9.41806	Africa
VIB_BA5245AA_AS	100	0.02	303574	Vibrio cholerae	Vibrio cholerae	Vibrio	2016	Human	Democratic Republic of the Congo	22.15809,-0.782953	690987	9.41806	Africa
VIB_BA5244AA_AS	100	0.01	325920	Vibrio cholerae	Vibrio cholerae	Vibrio	2016	Human	Democratic Republic of the Congo	22.15809,-0.782953	690987	9.41806	Africa
VIB_BA5243AA_AS	100	0.01	350937	Vibrio cholerae	Vibrio cholerae	Vibrio	2016	Human	Democratic Republic of the Congo	22.15809,-0.782953	690987	9.41806	Africa
VIB_BA5241AA_AS	100	0.01	246717	Vibrio cholerae	Vibrio cholerae	Vibrio	2016	Human	Democratic Republic of the Congo	22.15809,-0.782953	690987	9.41806	Africa
VIB_BA5236AA_AS	100	0.01	246717	Vibrio cholerae	Vibrio cholerae	Vibrio	2015	Human	Democratic Republic of the Congo	22.15809,-0.782953	690987	9.41806	Africa
VIB_BA5235AA_AS	100	0.01	350937	Vibrio cholerae	Vibrio cholerae	Vibrio	2015	Human	Democratic Republic of the Congo	22.15809,-0.782953	690987	9.41806	Africa
VIB_BA5233AA_AS	100	0.01	350937	Vibrio cholerae	Vibrio cholerae	Vibrio	2015	Human	Democratic Republic of the Congo	22.15809,-0.782953	690987	9.41806	Africa
VIB_BA5231AA_AS	100	0.01	199460	Vibrio cholerae	Vibrio cholerae	Vibrio	2015	Human	Democratic Republic of the Congo	22.15809,-0.782953	690987	9.41806	Africa
VIB_BA5229AA_AS	100	0.01	129763	Vibrio cholerae	Vibrio cholerae	Vibrio	2015	Human	Democratic Republic of the Congo	22.15809,-0.782953	690987	9.41806	Africa
VIB_BA5225AA_AS	100	0.01	299662	Vibrio cholerae	Vibrio cholerae	Vibrio	2015	Human	Democratic Republic of the Congo	22.15809,-0.782953	690987	9.41806	Africa
VIB_BA5224AA_AS	100	0.01	167093	Vibrio cholerae	Vibrio cholerae	Vibrio	2015	Human	Democratic Republic of the Congo	22.15809,-0.782953	690987	9.41806	Africa
VIB_BA5223AA_AS	100	0.01	151551	Vibrio cholerae	Vibrio cholerae	Vibrio	2015	Human	Democratic Republic of the Congo	22.15809,-0.782953	690987	9.41806	Africa
VIB_BA5221AA_AS	100	0.01	246545	Vibrio cholerae	Vibrio cholerae	Vibrio	2015	Human	Democratic Republic of the Congo	22.15809,-0.782953	690987	9.41806	Africa
VIB_BA5220AA_AS	100	0.01	326993	Vibrio cholerae	Vibrio cholerae	Vibrio	2015	Human	Democratic Republic of the Congo	22.15809,-0.782953	690987	9.41806	Africa
VIB_BA5219AA_AS	100	0.01	303744	Vibrio cholerae	Vibrio cholerae	Vibrio	2015	Human	Democratic Republic of the Congo	22.15809,-0.782953	690987	9.41806	Africa
VIB_BA4598AA_AS	100	0.01	344095	Vibrio cholerae	Vibrio cholerae	Vibrio	2010	Human	Papua New Guinea	143.991195,-6.269832	13782	0.187847	Oceania
VIB_BA4541AA_AS	100	0.01	246683	Vibrio cholerae	Vibrio cholerae	Vibrio	2007	Human	Viet Nam	108.44538,13.796129	73128	0.996725	Asia
VIB_BA4535AA_AS	100	0.02	350784	Vibrio cholerae	Vibrio cholerae	Vibrio	2018	Human	China	103.605463530314, 35.3025497521253	86951	1.18513	Asia
VIB_BA4465AA_AS	100	0.01	299375	Vibrio cholerae	Vibrio cholerae	Vibrio	2010	Human	Viet Nam	108.44538,13.796129	73128	0.996725	Asia
VIB_BA4464AA_AS	100	0.01	350809	Vibrio cholerae	Vibrio cholerae	Vibrio	2010	Human	Viet Nam	108.44538,13.796129	73128	0.996725	Asia
VIB_BA4359AA_AS	100	0.05	459166	Vibrio cholerae	Vibrio cholerae	Vibrio	2018	Human	South Africa	24.276509,-30.895143	186463	2.54147	Africa
VIB_BA4350AA_AS	100	0.02	107305	Vibrio cholerae	Vibrio cholerae	Vibrio	2017	Human	Kenya	37.917116,0.003935	133914	1.82523	Africa
VIB_BA4349AA_AS	100	0.01	268639	Vibrio cholerae	Vibrio cholerae	Vibrio	2018	Freshwater	South Africa	24.276509,-30.895143	186463	2.54147	Africa
VIB_BA3444AA_AS	100	0.02	350784	Vibrio cholerae	Vibrio cholerae	Vibrio	2018	Human	China	103.605463530314, 35.3025497521253	86951	1.18513	Asia
VIB_BA3443AA_AS	100	0	350784	Vibrio cholerae	Vibrio cholerae	Vibrio	2018	Human	China	103.605463530314, 35.3025497521253	86951	1.18513	Asia
VIB_BA3432AA_AS	100	0.01	355201	Vibrio cholerae	Vibrio cholerae	Vibrio	2003	Human	China	103.605463530314, 35.3025497521253	86951	1.18513	Asia
VIB_BA3431AA_AS	100	0.01	350793	Vibrio cholerae	Vibrio cholerae	Vibrio	2018	Human	China	103.605463530314, 35.3025497521253	86951	1.18513	Asia
VIB_BA2377AA_AS	100	0.01	178649	Vibrio cholerae	Vibrio cholerae	Vibrio	2015	Human	Bangladesh	90.2994684368246, 23.8981036259508	296405	4.03996	Asia
VIB_BA2376AA_AS	100	0.01	180514	Vibrio cholerae	Vibrio cholerae	Vibrio	2015	Human	Bangladesh	90.2994684368246, 23.8981036259508	296405	4.03996	Asia
VIB_BA2375AA_AS	100	0.01	178504	Vibrio cholerae	Vibrio cholerae	Vibrio	2015	Human	Bangladesh	90.2994684368246, 23.8981036259508	296405	4.03996	Asia
VIB_BA2276AA_AS	100	0.01	351660	Vibrio cholerae	Vibrio cholerae	Vibrio	2007	Human	Viet Nam	108.44538,13.796129	73128	0.996725	Asia
VIB_BA2275AA_AS	100	0.01	350801	Vibrio cholerae	Vibrio cholerae	Vibrio	2007	Human	Viet Nam	108.44538,13.796129	73128	0.996725	Asia
VIB_BA2262AA_AS	100	0.01	350801	Vibrio cholerae	Vibrio cholerae	Vibrio	2007	Human	Viet Nam	108.44538,13.796129	73128	0.996725	Asia
VIB_BA2258AA_AS	100	0.01	199509	Vibrio cholerae	Vibrio cholerae	Vibrio	2007	Human	Viet Nam	108.44538,13.796129	73128	0.996725	Asia
VIB_BA2254AA_AS	100	0.01	350809	Vibrio cholerae	Vibrio cholerae	Vibrio	2010	Human	Viet Nam	108.44538,13.796129	73128	0.996725	Asia
VIB_BA2251AA_AS	100	0.01	350809	Vibrio cholerae	Vibrio cholerae	Vibrio	2010	Human	Viet Nam	108.44538,13.796129	73128	0.996725	Asia
VIB_BA2248AA_AS	100	0.01	199509	Vibrio cholerae	Vibrio cholerae	Vibrio	2007	Human	Viet Nam	108.44538,13.796129	73128	0.996725	Asia
VIB_BA2247AA_AS	100	0.01	246683	Vibrio cholerae	Vibrio cholerae	Vibrio	2007	Human	Viet Nam	108.44538,13.796129	73128	0.996725	Asia
VIB_BA2246AA_AS	100	0	246683	Vibrio cholerae	Vibrio cholerae	Vibrio	2007	Human	Viet Nam	108.44538,13.796129	73128	0.996725	Asia
VIB_BA2245AA_AS	100	0.05	199509	Vibrio cholerae	Vibrio cholerae	Vibrio	2007	Human	Viet Nam	108.44538,13.796129	73128	0.996725	Asia
VIB_BA2244AA_AS	100	0.01	235839	Vibrio cholerae	Vibrio cholerae	Vibrio	2007	Human	Viet Nam	108.44538,13.796129	73128	0.996725	Asia
VIB_BA2243AA_AS	100	0.01	235840	Vibrio cholerae	Vibrio cholerae	Vibrio	2007	Human	Viet Nam	108.44538,13.796129	73128	0.996725	Asia
VIB_BA2242AA_AS	100	0.01	246683	Vibrio cholerae	Vibrio cholerae	Vibrio	2007	Human	Viet Nam	108.44538,13.796129	73128	0.996725	Asia
VIB_BA2241AA_AS	100	0.01	246683	Vibrio cholerae	Vibrio cholerae	Vibrio	2007	Human	Viet Nam	108.44538,13.796129	73128	0.996725	Asia
VIB_BA2239AA_AS	100	0.01	243869	Vibrio cholerae	Vibrio cholerae	Vibrio	2007	Human	Viet Nam	108.44538,13.796129	73128	0.996725	Asia
VIB_BA2238AA_AS	100	0.01	246683	Vibrio cholerae	Vibrio cholerae	Vibrio	2010	Human	Viet Nam	108.44538,13.796129	73128	0.996725	Asia
VIB_BA2237AA_AS	100	0.01	350809	Vibrio cholerae	Vibrio cholerae	Vibrio	2010	Human	Viet Nam	108.44538,13.796129	73128	0.996725	Asia
VIB_BA2236AA_AS	100	0.01	235839	Vibrio cholerae	Vibrio cholerae	Vibrio	2010	Human	Viet Nam	108.44538,13.796129	73128	0.996725	Asia
VIB_BA2235AA_AS	100	0.01	350809	Vibrio cholerae	Vibrio cholerae	Vibrio	2010	Human	Viet Nam	108.44538,13.796129	73128	0.996725	Asia
VIB_BA2234AA_AS	100	0.01	299375	Vibrio cholerae	Vibrio cholerae	Vibrio	2010	Human	Viet Nam	108.44538,13.796129	73128	0.996725	Asia
VIB_BA2233AA_AS	100	0.01	246687	Vibrio cholerae	Vibrio cholerae	Vibrio	2007	Human	Viet Nam	108.44538,13.796129	73128	0.996725	Asia
VIB_BA2231AA_AS	100	0	246683	Vibrio cholerae	Vibrio cholerae	Vibrio	2007	Human	Viet Nam	108.44538,13.796129	73128	0.996725	Asia
VIB_BA2230AA_AS	100	0.01	246683	Vibrio cholerae	Vibrio cholerae	Vibrio	2007	Human	Viet Nam	108.44538,13.796129	73128	0.996725	Asia
VIB_BA2216AA_AS	100	0.05	350801	Vibrio cholerae	Vibrio cholerae	Vibrio	2007	Human	Viet Nam	108.44538,13.796129	73128	0.996725	Asia
VIB_BA2213AA_AS	100	0.05	246683	Vibrio cholerae	Vibrio cholerae	Vibrio	2007	Human	Viet Nam	108.44538,13.796129	73128	0.996725	Asia
VIB_BA2212AA_AS	100	0.04	246683	Vibrio cholerae	Vibrio cholerae	Vibrio	2008	Human	Viet Nam	108.44538,13.796129	73128	0.996725	Asia
VIB_BA2211AA_AS	100	0.01	189901	Vibrio cholerae	Vibrio cholerae	Vibrio	2007	Human	Viet Nam	108.44538,13.796129	73128	0.996725	Asia
VIB_BA2210AA_AS	100	0.01	246683	Vibrio cholerae	Vibrio cholerae	Vibrio	2007	Human	Viet Nam	108.44538,13.796129	73128	0.996725	Asia
VIB_BA2209AA_AS	100	0.01	246694	Vibrio cholerae	Vibrio cholerae	Vibrio	2007	Human	Viet Nam	108.44538,13.796129	73128	0.996725	Asia
VIB_BA2207AA_AS	100	0.01	350809	Vibrio cholerae	Vibrio cholerae	Vibrio	2007	Human	Viet Nam	108.44538,13.796129	73128	0.996725	Asia
VIB_BA2206AA_AS	100	0.01	199509	Vibrio cholerae	Vibrio cholerae	Vibrio	2007	Human	Viet Nam	108.44538,13.796129	73128	0.996725	Asia
VIB_BA2204AA_AS	100	0.01	246683	Vibrio cholerae	Vibrio cholerae	Vibrio	2007	Human	Viet Nam	108.44538,13.796129	73128	0.996725	Asia
VIB_BA2192AA_AS	100	0.01	299363	Vibrio cholerae	Vibrio cholerae	Vibrio	2007	Human	Viet Nam	108.44538,13.796129	73128	0.996725	Asia
VIB_BA2182AA_AS	100	0.01	350733	Vibrio cholerae	Vibrio cholerae	Vibrio	1981	Human	Kenya	37.917116,0.003935	133914	1.82523	Africa
VIB_BA2179AA_AS	100	0.01	342014	Vibrio cholerae	Vibrio cholerae	Vibrio	1981	Human	Kenya	37.917116,0.003935	133914	1.82523	Africa
VIB_BA2178AA_AS	100	0.01	355811	Vibrio cholerae	Vibrio cholerae	Vibrio	1981	Human	Kenya	37.917116,0.003935	133914	1.82523	Africa
VIB_BA2174AA_AS	100	0.01	350733	Vibrio cholerae	Vibrio cholerae	Vibrio	1981	Human	Kenya	37.917116,0.003935	133914	1.82523	Africa
VIB_BA2167AA_AS	100	0.01	313401	Vibrio cholerae	Vibrio cholerae	Vibrio	1992	Human	India	78.9114398396867, 20.5991791266055	1364402	18.5966	Asia
VIB_BA2166AA_AS	100	0.01	314260	Vibrio cholerae	Vibrio cholerae	Vibrio	1992	Human	India	78.9114398396867, 20.5991791266055	1364402	18.5966	Asia
VIB_BA2162AA_AS	100	0.01	313383	Vibrio cholerae	Vibrio cholerae	Vibrio	1993	Human	Bangladesh	90.2994684368246, 23.8981036259508	296405	4.03996	Asia
VIB_BA2160AA_AS	100	0.01	350741	Vibrio cholerae	Vibrio cholerae	Vibrio	1980	Unknown	Japan	138.341994046054, 36.3665027558953	1740	0.023716	Asia
VIB_BA2158AA_AS	100	0.01	343768	Vibrio cholerae	Vibrio cholerae	Vibrio	1980	Unknown	Japan	138.341994046054, 36.3665027558953	1740	0.023716	Asia
VIB_BA2157AA_AS	100	0.01	350741	Vibrio cholerae	Vibrio cholerae	Vibrio	1993	Human	Bangladesh	90.2994684368246, 23.8981036259508	296405	4.03996	Asia
VIB_BA2156AA_AS	100	0.01	213502	Vibrio cholerae	Vibrio cholerae	Vibrio	1993	Human	Bangladesh	90.2994684368246, 23.8981036259508	296405	4.03996	Asia
VIB_BA2153AA_AS	100	0.01	350742	Vibrio cholerae	Vibrio cholerae	Vibrio	1983	Human	Bangladesh	90.2994684368246, 23.8981036259508	296405	4.03996	Asia
VIB_BA2152AA_AS	100	0.01	355975	Vibrio cholerae	Vibrio cholerae	Vibrio	1993	Human	Laos	102.70304,19.810296	18352	0.250135	Asia
VIB_BA2151AA_AS	100	0.01	355744	Vibrio cholerae	Vibrio cholerae	Vibrio	1993	Human	Laos	102.70304,19.810296	18352	0.250135	Asia
VIB_BA2146AA_AS	100	0.01	303438	Vibrio cholerae	Vibrio cholerae	Vibrio	1983	Human	Bangladesh	90.2994684368246, 23.8981036259508	296405	4.03996	Asia
VIB_BA2144AA_AS	100	0.01	355744	Vibrio cholerae	Vibrio cholerae	Vibrio	1993	Human	Laos	102.70304,19.810296	18352	0.250135	Asia
VIB_BA2143AA_AS	100	0.01	355726	Vibrio cholerae	Vibrio cholerae	Vibrio	1956	Human	Thailand	100.730553417522, 15.4384659885465	56016	0.76349	Asia
VIB_BA2142AA_AS	100	0.02	208496	Vibrio cholerae	Vibrio cholerae	Vibrio	1986	Human	Bangladesh	90.2994684368246, 23.8981036259508	296405	4.03996	Asia
VIB_BA2141AA_AS	100	0.01	350733	Vibrio cholerae	Vibrio cholerae	Vibrio	1961	Human	Philippines	122.058669,12.555496	108584	1.47999	Asia
VIB_BA2140AA_AS	100	0.01	299310	Vibrio cholerae	Vibrio cholerae	Vibrio	1961	Human	Philippines	122.058669,12.555496	108584	1.47999	Asia
VIB_BA2138AA_AS	100	0.01	355124	Vibrio cholerae	Vibrio cholerae	Vibrio	1961	Human	Philippines	122.058669,12.555496	108584	1.47999	Asia
VIB_BA2136AA_AS	100	0.06	350735	Vibrio cholerae	Vibrio cholerae	Vibrio	1961	Human	Philippines	122.058669,12.555496	108584	1.47999	Asia
VIB_BA2135AA_AS	100	0.01	355771	Vibrio cholerae	Vibrio cholerae	Vibrio	1961	Human	Philippines	122.058669,12.555496	108584	1.47999	Asia
VIB_BA2134AA_AS	100	0.01	355737	Vibrio cholerae	Vibrio cholerae	Vibrio	1961	Human	Philippines	122.058669,12.555496	108584	1.47999	Asia
VIB_BA2133AA_AS	100	0.04	208507	Vibrio cholerae	Vibrio cholerae	Vibrio	2009	Human	Democratic Republic of the Congo	22.15809,-0.782953	690987	9.41806	Africa
VIB_BA2132AA_AS	100	0.02	199399	Vibrio cholerae	Vibrio cholerae	Vibrio	1946	Human	Japan	138.341994046054, 36.3665027558953	1740	0.023716	Asia
VIB_BA2131AA_AS	100	0.01	199352	Vibrio cholerae	Vibrio cholerae	Vibrio	1946	Human	Japan	138.341994046054, 36.3665027558953	1740	0.023716	Asia
VIB_BA2129AA_AS	100	0.01	352925	Vibrio cholerae	Vibrio cholerae	Vibrio	1986	Human	Bangladesh	90.2994684368246, 23.8981036259508	296405	4.03996	Asia
VIB_BA2127AA_AS	100	0.01	208507	Vibrio cholerae	Vibrio cholerae	Vibrio	1946	Human	Japan	138.341994046054, 36.3665027558953	1740	0.023716	Asia
VIB_BA2126AA_AS	100	0.04	231923	Vibrio cholerae	Vibrio cholerae	Vibrio	1958	Human	Thailand	100.730553417522, 15.4384659885465	56016	0.76349	Asia
VIB_BA2121AA_AS	100	0.01	303446	Vibrio cholerae	Vibrio cholerae	Vibrio	1993	Human	Bangladesh	90.2994684368246, 23.8981036259508	296405	4.03996	Asia
VIB_BA2112AA_AS	100	0.02	355717	Vibrio cholerae	Vibrio cholerae	Vibrio	1961	Human	Malaysia	102.18740935892, 4.06277787458515	25778	0.351351	Asia
VIB_BA2110AA_AS	100	0.01	355266	Vibrio cholerae	Vibrio cholerae	Vibrio	1962	Human	China	103.605463530314, 35.3025497521253	86951	1.18513	Asia
VIB_BA2109AA_AS	100	0.01	355547	Vibrio cholerae	Vibrio cholerae	Vibrio	1962	Human	China	103.605463530314, 35.3025497521253	86951	1.18513	Asia
VIB_BA2108AA_AS	100	0.01	352005	Vibrio cholerae	Vibrio cholerae	Vibrio	1961	Human	China	103.605463530314, 35.3025497521253	86951	1.18513	Asia
VIB_BA2107AA_AS	100	0.01	355723	Vibrio cholerae	Vibrio cholerae	Vibrio	1961	Human	China	103.605463530314, 35.3025497521253	86951	1.18513	Asia
VIB_BA2106AA_AS	100	0.01	355738	Vibrio cholerae	Vibrio cholerae	Vibrio	1962	Human	Japan	138.341994046054, 36.3665027558953	1740	0.023716	Asia
VIB_BA2103AA_AS	100	0.01	350733	Vibrio cholerae	Vibrio cholerae	Vibrio	1962	Human	China	103.605463530314, 35.3025497521253	86951	1.18513	Asia
VIB_BA2102AA_AS	100	0.01	350742	Vibrio cholerae	Vibrio cholerae	Vibrio	1992	Human	India	78.9114398396867, 20.5991791266055	1364402	18.5966	Asia
VIB_BA2098AA_AS	100	0.16	327932	Vibrio cholerae	Vibrio cholerae	Vibrio	1961	Human	Philippines	122.058669,12.555496	108584	1.47999	Asia
VIB_BA2096AA_AS	100	0.02	350733	Vibrio cholerae	Vibrio cholerae	Vibrio	1961	Human	Philippines	122.058669,12.555496	108584	1.47999	Asia
VIB_BA2092AA_AS	100	0.01	328677	Vibrio cholerae	Vibrio cholerae	Vibrio	1961	Human	Indonesia	114.887123368866, 0.525006428090018	394945	5.38305	Africa
VIB_BA0217AA_AS	100	0	299350	Vibrio cholerae	Vibrio cholerae	Vibrio	2013	Freshwater	Haiti	-72.3702533564399, 19.0827066911302	813972	11.0943	North America
VIB_BA0215AA_AS	100	0	167411	Vibrio cholerae	Vibrio cholerae	Vibrio	2014	Freshwater	Unknown	Unknown	Unknown	0	Unknown
VIB_BA0213AA_AS	100	0	275565	Vibrio cholerae	Vibrio cholerae	Vibrio	2013	Freshwater	Unknown	Unknown	Unknown	0	Unknown
VIB_BA0212AA_AS	100	0	350800	Vibrio cholerae	Vibrio cholerae	Vibrio	2013	Freshwater	Unknown	Unknown	Unknown	0	Unknown
VIB_BA0210AA_AS	100	0	163621	Vibrio cholerae	Vibrio cholerae	Vibrio	2015	Freshwater	Haiti	-72.3702533564399, 19.0827066911302	813972	11.0943	North America
VIB_BA0208AA_AS	100	0	199527	Vibrio cholerae	Vibrio cholerae	Vibrio	2013	Human	Unknown	Unknown	Unknown	0	Unknown
VIB_BA0207AA_AS	100	0	299363	Vibrio cholerae	Vibrio cholerae	Vibrio	2013	Human	Unknown	Unknown	Unknown	0	Unknown
VIB_BA0206AA_AS	100	0	246717	Vibrio cholerae	Vibrio cholerae	Vibrio	2013	Human	Unknown	Unknown	Unknown	0	Unknown
VIB_BA0204AA_AS	100	0	235841	Vibrio cholerae	Vibrio cholerae	Vibrio	2013	Human	Haiti	-72.3702533564399, 19.0827066911302	813972	11.0943	North America
VIB_BA0202AA_AS	100	0	246717	Vibrio cholerae	Vibrio cholerae	Vibrio	2013	Human	Unknown	Unknown	Unknown	0	Unknown
VIB_BA0201AA_AS	100	0	299363	Vibrio cholerae	Vibrio cholerae	Vibrio	2013	Human	Unknown	Unknown	Unknown	0	Unknown
VIB_BA0200AA_AS	100	0	299363	Vibrio cholerae	Vibrio cholerae	Vibrio	2013	Human	Unknown	Unknown	Unknown	0	Unknown
VIB_BA0199AA_AS	100	0	246580	Vibrio cholerae	Vibrio cholerae	Vibrio	2013	Human	Unknown	Unknown	Unknown	0	Unknown
VIB_BA0197AA_AS	100	0	235840	Vibrio cholerae	Vibrio cholerae	Vibrio	2016	Human	Haiti	-72.3702533564399, 19.0827066911302	813972	11.0943	North America
VIB_BA0196AA_AS	100	0	145565	Vibrio cholerae	Vibrio cholerae	Vibrio	2016	Human	Haiti	-72.3702533564399, 19.0827066911302	813972	11.0943	North America
VIB_BA0195AA_AS	100	0	246717	Vibrio cholerae	Vibrio cholerae	Vibrio	2016	Human	Haiti	-72.3702533564399, 19.0827066911302	813972	11.0943	North America
VIB_BA0194AA_AS	100	0	199527	Vibrio cholerae	Vibrio cholerae	Vibrio	2016	Human	Haiti	-72.3702533564399, 19.0827066911302	813972	11.0943	North America
VIB_BA0193AA_AS	100	0	246751	Vibrio cholerae	Vibrio cholerae	Vibrio	2016	Human	Haiti	-72.3702533564399, 19.0827066911302	813972	11.0943	North America
VIB_BA0192AA_AS	100	0	246717	Vibrio cholerae	Vibrio cholerae	Vibrio	2016	Human	Haiti	-72.3702533564399, 19.0827066911302	813972	11.0943	North America
VIB_BA0191AA_AS	100	0	235840	Vibrio cholerae	Vibrio cholerae	Vibrio	2016	Human	Haiti	-72.3702533564399, 19.0827066911302	813972	11.0943	North America
VIB_BA0187AA_AS	100	0	246717	Vibrio cholerae	Vibrio cholerae	Vibrio	2016	Human	Haiti	-72.3702533564399, 19.0827066911302	813972	11.0943	North America
VIB_BA0186AA_AS	100	0	171280	Vibrio cholerae	Vibrio cholerae	Vibrio	2016	Human	Haiti	-72.3702533564399, 19.0827066911302	813972	11.0943	North America
VIB_BA0184AA_AS	100	0	166770	Vibrio cholerae	Vibrio cholerae	Vibrio	2016	Human	Haiti	-72.3702533564399, 19.0827066911302	813972	11.0943	North America
VIB_BA0182AA_AS	100	0	235840	Vibrio cholerae	Vibrio cholerae	Vibrio	2013	Freshwater	Haiti	-72.3702533564399, 19.0827066911302	813972	11.0943	North America
VIB_BA0181AA_AS	100	0	299363	Vibrio cholerae	Vibrio cholerae	Vibrio	2013	Freshwater	Unknown	Unknown	Unknown	0	Unknown
VIB_BA0180AA_AS	100	0	122282	Vibrio cholerae	Vibrio cholerae	Vibrio	2017	Human	Haiti	-72.3702533564399, 19.0827066911302	813972	11.0943	North America
VIB_BA0177AA_AS	100	0	299363	Vibrio cholerae	Vibrio cholerae	Vibrio	2017	Human	Haiti	-72.3702533564399, 19.0827066911302	813972	11.0943	North America
VIB_BA0176AA_AS	100	0	299363	Vibrio cholerae	Vibrio cholerae	Vibrio	2013	Freshwater	Haiti	-72.3702533564399, 19.0827066911302	813972	11.0943	North America
VIB_BA0175AA_AS	100	0	235840	Vibrio cholerae	Vibrio cholerae	Vibrio	2013	Freshwater	Unknown	Unknown	Unknown	0	Unknown
VIB_BA0172AA_AS	100	0	299363	Vibrio cholerae	Vibrio cholerae	Vibrio	2013	Freshwater	Unknown	Unknown	Unknown	0	Unknown
VIB_BA0171AA_AS	100	0	246717	Vibrio cholerae	Vibrio cholerae	Vibrio	2013	Freshwater	Haiti	-72.3702533564399, 19.0827066911302	813972	11.0943	North America
VIB_BA0170AA_AS	100	0	351151	Vibrio cholerae	Vibrio cholerae	Vibrio	2017	Human	Haiti	-72.3702533564399, 19.0827066911302	813972	11.0943	North America
VIB_BA0169AA_AS	100	0	299363	Vibrio cholerae	Vibrio cholerae	Vibrio	2017	Human	Haiti	-72.3702533564399, 19.0827066911302	813972	11.0943	North America
VIB_BA0167AA_AS	100	0	229729	Vibrio cholerae	Vibrio cholerae	Vibrio	2017	Human	Haiti	-72.3702533564399, 19.0827066911302	813972	11.0943	North America
VIB_BA0164AA_AS	100	0	299363	Vibrio cholerae	Vibrio cholerae	Vibrio	2017	Human	Haiti	-72.3702533564399, 19.0827066911302	813972	11.0943	North America
VIB_BA0163AA_AS	100	0	351151	Vibrio cholerae	Vibrio cholerae	Vibrio	2017	Human	Haiti	-72.3702533564399, 19.0827066911302	813972	11.0943	North America
VIB_BA0161AA_AS	100	0	351151	Vibrio cholerae	Vibrio cholerae	Vibrio	2017	Human	Haiti	-72.3702533564399, 19.0827066911302	813972	11.0943	North America
VIB_BA0159AA_AS	100	0	299363	Vibrio cholerae	Vibrio cholerae	Vibrio	2013	Human	Unknown	Unknown	Unknown	0	Unknown
VIB_BA0158AA_AS	100	0	299363	Vibrio cholerae	Vibrio cholerae	Vibrio	2013	Human	Haiti	-72.3702533564399, 19.0827066911302	813972	11.0943	North America
VIB_BA0157AA_AS	100	0	299363	Vibrio cholerae	Vibrio cholerae	Vibrio	2013	Human	Unknown	Unknown	Unknown	0	Unknown
VIB_BA0156AA_AS	100	0	299363	Vibrio cholerae	Vibrio cholerae	Vibrio	2013	Human	Haiti	-72.3702533564399, 19.0827066911302	813972	11.0943	North America
VIB_BA0155AA_AS	100	0	299363	Vibrio cholerae	Vibrio cholerae	Vibrio	2013	Human	Haiti	-72.3702533564399, 19.0827066911302	813972	11.0943	North America
VIB_BA0153AA_AS	100	0	226867	Vibrio cholerae	Vibrio cholerae	Vibrio	2013	Human	Unknown	Unknown	Unknown	0	Unknown
VIB_BA0152AA_AS	100	0	299363	Vibrio cholerae	Vibrio cholerae	Vibrio	2013	Human	Haiti	-72.3702533564399, 19.0827066911302	813972	11.0943	North America
VIB_BA0151AA_AS	100	0	246717	Vibrio cholerae	Vibrio cholerae	Vibrio	2013	Human	Haiti	-72.3702533564399, 19.0827066911302	813972	11.0943	North America
VIB_BA0150AA_AS	100	0	246717	Vibrio cholerae	Vibrio cholerae	Vibrio	2013	Human	Haiti	-72.3702533564399, 19.0827066911302	813972	11.0943	North America
VIB_BA0149AA_AS	100	0	246873	Vibrio cholerae	Vibrio cholerae	Vibrio	2016	Human	Haiti	-72.3702533564399, 19.0827066911302	813972	11.0943	North America
VIB_BA0148AA_AS	100	0	151278	Vibrio cholerae	Vibrio cholerae	Vibrio	2016	Human	Haiti	-72.3702533564399, 19.0827066911302	813972	11.0943	North America
VIB_BA0146AA_AS	100	0	299363	Vibrio cholerae	Vibrio cholerae	Vibrio	2016	Human	Unknown	Unknown	Unknown	0	Unknown
VIB_BA0145AA_AS	100	0	299363	Vibrio cholerae	Vibrio cholerae	Vibrio	2016	Human	Haiti	-72.3702533564399, 19.0827066911302	813972	11.0943	North America
VIB_BA0144AA_AS	100	0	246717	Vibrio cholerae	Vibrio cholerae	Vibrio	2016	Human	Unknown	Unknown	Unknown	0	Unknown
VIB_BA0143AA_AS	100	0	350800	Vibrio cholerae	Vibrio cholerae	Vibrio	2016	Human	Haiti	-72.3702533564399, 19.0827066911302	813972	11.0943	North America
VIB_BA0142AA_AS	100	0	235840	Vibrio cholerae	Vibrio cholerae	Vibrio	2017	Human	Haiti	-72.3702533564399, 19.0827066911302	813972	11.0943	North America
VIB_BA0141AA_AS	100	0	235840	Vibrio cholerae	Vibrio cholerae	Vibrio	2016	Human	Unknown	Unknown	Unknown	0	Unknown
VIB_BA0140AA_AS	100	0	165449	Vibrio cholerae	Vibrio cholerae	Vibrio	2016	Human	Haiti	-72.3702533564399, 19.0827066911302	813972	11.0943	North America
VIB_BA0138AA_AS	100	0	199527	Vibrio cholerae	Vibrio cholerae	Vibrio	2017	Human	Haiti	-72.3702533564399, 19.0827066911302	813972	11.0943	North America
VIB_BA0136AA_AS	100	0	350800	Vibrio cholerae	Vibrio cholerae	Vibrio	2017	Human	Haiti	-72.3702533564399, 19.0827066911302	813972	11.0943	North America
VIB_BA0134AA_AS	100	0	299363	Vibrio cholerae	Vibrio cholerae	Vibrio	2017	Human	Haiti	-72.3702533564399, 19.0827066911302	813972	11.0943	North America
VIB_BA0133AA_AS	100	0	199527	Vibrio cholerae	Vibrio cholerae	Vibrio	2017	Human	Haiti	-72.3702533564399, 19.0827066911302	813972	11.0943	North America
VIB_BA0131AA_AS	100	0	246717	Vibrio cholerae	Vibrio cholerae	Vibrio	2013	Human	Haiti	-72.3702533564399, 19.0827066911302	813972	11.0943	North America
VIB_BA0128AA_AS	100	0	199527	Vibrio cholerae	Vibrio cholerae	Vibrio	2013	Human	Haiti	-72.3702533564399, 19.0827066911302	813972	11.0943	North America
VIB_BA0126AA_AS	100	0	235841	Vibrio cholerae	Vibrio cholerae	Vibrio	2013	Human	Unknown	Unknown	Unknown	0	Unknown
VIB_BA0125AA_AS	100	0	299363	Vibrio cholerae	Vibrio cholerae	Vibrio	2013	Human	Unknown	Unknown	Unknown	0	Unknown
VIB_BA0123AA_AS	100	0	246580	Vibrio cholerae	Vibrio cholerae	Vibrio	2013	Human	Haiti	-72.3702533564399, 19.0827066911302	813972	11.0943	North America
VIB_BA0121AA_AS	100	0	204365	Vibrio cholerae	Vibrio cholerae	Vibrio	2014	Human	Haiti	-72.3702533564399, 19.0827066911302	813972	11.0943	North America
VIB_BA0120AA_AS	100	0	122282	Vibrio cholerae	Vibrio cholerae	Vibrio	2014	Human	Haiti	-72.3702533564399, 19.0827066911302	813972	11.0943	North America
VIB_BA0119AA_AS	100	0	124762	Vibrio cholerae	Vibrio cholerae	Vibrio	2014	Human	Haiti	-72.3702533564399, 19.0827066911302	813972	11.0943	North America
VIB_BA0115AA_AS	100	0	299363	Vibrio cholerae	Vibrio cholerae	Vibrio	2015	Human	Haiti	-72.3702533564399, 19.0827066911302	813972	11.0943	North America
VIB_BA0114AA_AS	100	0	126900	Vibrio cholerae	Vibrio cholerae	Vibrio	2014	Human	Haiti	-72.3702533564399, 19.0827066911302	813972	11.0943	North America
VIB_BA0112AA_AS	100	0	299548	Vibrio cholerae	Vibrio cholerae	Vibrio	2015	Human	Haiti	-72.3702533564399, 19.0827066911302	813972	11.0943	North America
VIB_BA0109AA_AS	100	0	299363	Vibrio cholerae	Vibrio cholerae	Vibrio	2017	Human	Haiti	-72.3702533564399, 19.0827066911302	813972	11.0943	North America
VIB_BA0107AA_AS	100	0	246580	Vibrio cholerae	Vibrio cholerae	Vibrio	2017	Human	Haiti	-72.3702533564399, 19.0827066911302	813972	11.0943	North America
VIB_BA0106AA_AS	100	0	163688	Vibrio cholerae	Vibrio cholerae	Vibrio	2017	Human	Haiti	-72.3702533564399, 19.0827066911302	813972	11.0943	North America
VIB_BA0105AA_AS	100	0	246580	Vibrio cholerae	Vibrio cholerae	Vibrio	2017	Human	Haiti	-72.3702533564399, 19.0827066911302	813972	11.0943	North America
VIB_BA0104AA_AS	100	0	235840	Vibrio cholerae	Vibrio cholerae	Vibrio	2017	Human	Haiti	-72.3702533564399, 19.0827066911302	813972	11.0943	North America
VIB_BA0103AA_AS	100	0	299363	Vibrio cholerae	Vibrio cholerae	Vibrio	2017	Human	Haiti	-72.3702533564399, 19.0827066911302	813972	11.0943	North America
VIB_BA0102AA_AS	100	0	299363	Vibrio cholerae	Vibrio cholerae	Vibrio	2017	Human	Haiti	-72.3702533564399, 19.0827066911302	813972	11.0943	North America
VIB_BA0100AA_AS	100	0	235840	Vibrio cholerae	Vibrio cholerae	Vibrio	2017	Human	Haiti	-72.3702533564399, 19.0827066911302	813972	11.0943	North America
VIB_BA0099AA_AS	100	0	299363	Vibrio cholerae	Vibrio cholerae	Vibrio	2013	Freshwater	Haiti	-72.3702533564399, 19.0827066911302	813972	11.0943	North America
VIB_BA0098AA_AS	100	0	299363	Vibrio cholerae	Vibrio cholerae	Vibrio	2013	Human	Haiti	-72.3702533564399, 19.0827066911302	813972	11.0943	North America
VIB_DA0930AA_AS	100	0.1	126063	Vibrio cholerae	Vibrio cholerae	Vibrio	2010	Human	China	103.605463530314, 35.3025497521253	86951	1.18513	Asia
VIB_BA2091AA_AS	100	0.09	355903	Vibrio cholerae	Vibrio cholerae	Vibrio	1961	Human	Indonesia	114.887123368866, 0.525006428090018	394945	5.38305	Africa
VIB_BA7845AA_AS	100	0.01	246717	Vibrio cholerae	Vibrio cholerae	Vibrio	2016	Human	Tanzania	34.8914532778356, -6.16557708208992	237774	3.24083	Africa
VIB_BA7843AA_AS	100	0.03	100561	Vibrio cholerae	Vibrio cholerae	Vibrio	2015	Human	Tanzania	34.8914532778356, -6.16557708208992	237774	3.24083	Africa
VIB_BA7842AA_AS	100	0.02	124989	Vibrio cholerae	Vibrio cholerae	Vibrio	2017	Human	Tanzania	34.8914532778356, -6.16557708208992	237774	3.24083	Africa
VIB_BA7837AA_AS	100	0.01	150364	Vibrio cholerae	Vibrio cholerae	Vibrio	2016	Human	Tanzania	34.8914532778356, -6.16557708208992	237774	3.24083	Africa
VIB_BA7834AA_AS	100	0.01	122303	Vibrio cholerae	Vibrio cholerae	Vibrio	2017	Human	Tanzania	34.8914532778356, -6.16557708208992	237774	3.24083	Africa
VIB_BA5255AA_AS	100	0.08	147363	Vibrio cholerae	Vibrio cholerae	Vibrio	2015	Human	Democratic Republic of the Congo	22.15809,-0.782953	690987	9.41806	Africa
VIB_BA5254AA_AS	100	0.01	246720	Vibrio cholerae	Vibrio cholerae	Vibrio	2015	Human	Democratic Republic of the Congo	22.15809,-0.782953	690987	9.41806	Africa
VIB_BA5239AA_AS	100	0.01	246717	Vibrio cholerae	Vibrio cholerae	Vibrio	2015	Human	Democratic Republic of the Congo	22.15809,-0.782953	690987	9.41806	Africa
VIB_BA5232AA_AS	100	0.01	164061	Vibrio cholerae	Vibrio cholerae	Vibrio	2015	Human	Democratic Republic of the Congo	22.15809,-0.782953	690987	9.41806	Africa
VIB_BA5227AA_AS	100	0.01	116013	Vibrio cholerae	Vibrio cholerae	Vibrio	2015	Human	Democratic Republic of the Congo	22.15809,-0.782953	690987	9.41806	Africa
VIB_BA4353AA_AS	100	0.04	155031	Vibrio cholerae	Vibrio cholerae	Vibrio	2018	Human	Angola	16.820007,-12.117133	193410	2.63615	Africa
VIB_BA4352AA_AS	100	0.02	109787	Vibrio cholerae	Vibrio cholerae	Vibrio	2017	Human	Kenya	37.917116,0.003935	133914	1.82523	Africa
VIB_BA0214AA_AS	100	0	246717	Vibrio cholerae	Vibrio cholerae	Vibrio	2014	Freshwater	Unknown	Unknown	Unknown	0	Unknown
VIB_BA0205AA_AS	100	0	199527	Vibrio cholerae	Vibrio cholerae	Vibrio	2013	Human	Haiti	-72.3702533564399, 19.0827066911302	813972	11.0943	North America
VIB_BA0203AA_AS	100	0	105220	Vibrio cholerae	Vibrio cholerae	Vibrio	2013	Human	Haiti	-72.3702533564399, 19.0827066911302	813972	11.0943	North America
VIB_BA0188AA_AS	100	0	151496	Vibrio cholerae	Vibrio cholerae	Vibrio	2016	Human	Haiti	-72.3702533564399, 19.0827066911302	813972	11.0943	North America
VIB_BA0179AA_AS	100	0	166677	Vibrio cholerae	Vibrio cholerae	Vibrio	2017	Human	Haiti	-72.3702533564399, 19.0827066911302	813972	11.0943	North America
VIB_BA0147AA_AS	100	0	246717	Vibrio cholerae	Vibrio cholerae	Vibrio	2016	Human	Haiti	-72.3702533564399, 19.0827066911302	813972	11.0943	North America
VIB_BA0137AA_AS	100	0.06	123530	Vibrio cholerae	Vibrio cholerae	Vibrio	2016	Human	Haiti	-72.3702533564399, 19.0827066911302	813972	11.0943	North America
VIB_BA0118AA_AS	100	0	166925	Vibrio cholerae	Vibrio cholerae	Vibrio	2014	Human	Unknown	Unknown	Unknown	0	Unknown
VIB_BA0117AA_AS	100	0	246717	Vibrio cholerae	Vibrio cholerae	Vibrio	2014	Human	Haiti	-72.3702533564399, 19.0827066911302	813972	11.0943	North America
VIB_BA7832AA_AS	100	0.01	166905	Vibrio cholerae	Vibrio cholerae	Vibrio	2015	Human	Tanzania	34.8914532778356, -6.16557708208992	237774	3.24083	Africa
VIB_BA0183AA_AS	100	0	163873	Vibrio cholerae	Vibrio cholerae	Vibrio	2016	Human	Haiti	-72.3702533564399, 19.0827066911302	813972	11.0943	North America
VIB_BA7840AA_AS	100	0.01	102302	Vibrio cholerae	Vibrio cholerae	Vibrio	2017	Human	Tanzania	34.8914532778356, -6.16557708208992	237774	3.24083	Africa
VIB_BA7830AA_AS	100	0.03	122303	Vibrio cholerae	Vibrio cholerae	Vibrio	2017	Human	Tanzania	34.8914532778356, -6.16557708208992	237774	3.24083	Africa
VIB_DA1010AA_AS	100	0	178775	Vibrio cholerae	Vibrio cholerae	Vibrio	2012	Human	China	103.605463530314, 35.3025497521253	86951	1.18513	Asia
VIB_DA1009AA_AS	100	0	246323	Vibrio cholerae	Vibrio cholerae	Vibrio	2012	Human	China	103.605463530314, 35.3025497521253	86951	1.18513	Asia
VIB_DA1008AA_AS	100	0	196150	Vibrio cholerae	Vibrio cholerae	Vibrio	2012	Human	China	103.605463530314, 35.3025497521253	86951	1.18513	Asia
VIB_DA1006AA_AS	100	0	198626	Vibrio cholerae	Vibrio cholerae	Vibrio	2012	Human	China	103.605463530314, 35.3025497521253	86951	1.18513	Asia
VIB_DA1000AA_AS	100	0	180761	Vibrio cholerae	Vibrio cholerae	Vibrio	2010	Human	China	103.605463530314, 35.3025497521253	86951	1.18513	Asia
VIB_DA0996AA_AS	100	0	176274	Vibrio cholerae	Vibrio cholerae	Vibrio	2010	Human	China	103.605463530314, 35.3025497521253	86951	1.18513	Asia
VIB_DA0991AA_AS	100	0	198471	Vibrio cholerae	Vibrio cholerae	Vibrio	2010	Human	China	103.605463530314, 35.3025497521253	86951	1.18513	Asia
VIB_DA0988AA_AS	100	0.01	181316	Vibrio cholerae	Vibrio cholerae	Vibrio	2009	Human	China	103.605463530314, 35.3025497521253	86951	1.18513	Asia
VIB_DA0986AA_AS	100	0	180886	Vibrio cholerae	Vibrio cholerae	Vibrio	2009	Human	China	103.605463530314, 35.3025497521253	86951	1.18513	Asia
VIB_DA0978AA_AS	100	0	198542	Vibrio cholerae	Vibrio cholerae	Vibrio	2009	Human	China	103.605463530314, 35.3025497521253	86951	1.18513	Asia
VIB_DA0976AA_AS	100	0.01	180750	Vibrio cholerae	Vibrio cholerae	Vibrio	2009	Human	China	103.605463530314, 35.3025497521253	86951	1.18513	Asia
VIB_DA0972AA_AS	100	0	198481	Vibrio cholerae	Vibrio cholerae	Vibrio	2009	Human	China	103.605463530314, 35.3025497521253	86951	1.18513	Asia
VIB_DA0969AA_AS	100	0	176311	Vibrio cholerae	Vibrio cholerae	Vibrio	2009	Human	China	103.605463530314, 35.3025497521253	86951	1.18513	Asia
VIB_DA0968AA_AS	100	2.6	176343	Vibrio cholerae	Vibrio cholerae	Vibrio	2009	Human	China	103.605463530314, 35.3025497521253	86951	1.18513	Asia
VIB_DA0964AA_AS	100	0	123591	Vibrio cholerae	Vibrio cholerae	Vibrio	2008	Human	China	103.605463530314, 35.3025497521253	86951	1.18513	Asia
VIB_DA0961AA_AS	100	0	180766	Vibrio cholerae	Vibrio cholerae	Vibrio	2008	Human	China	103.605463530314, 35.3025497521253	86951	1.18513	Asia
VIB_DA0948AA_AS	100	0.01	104790	Vibrio cholerae	Vibrio cholerae	Vibrio	2007	Human	China	103.605463530314, 35.3025497521253	86951	1.18513	Asia
VIB_DA0939AA_AS	100	0	176311	Vibrio cholerae	Vibrio cholerae	Vibrio	2005	Human	China	103.605463530314, 35.3025497521253	86951	1.18513	Asia
VIB_DA0938AA_AS	100	0	191980	Vibrio cholerae	Vibrio cholerae	Vibrio	2005	Human	China	103.605463530314, 35.3025497521253	86951	1.18513	Asia
VIB_DA0936AA_AS	100	0	176311	Vibrio cholerae	Vibrio cholerae	Vibrio	2003	Human	China	103.605463530314, 35.3025497521253	86951	1.18513	Asia
VIB_DA0935AA_AS	100	0	176311	Vibrio cholerae	Vibrio cholerae	Vibrio	2003	Human	China	103.605463530314, 35.3025497521253	86951	1.18513	Asia
VIB_DA0933AA_AS	100	0	191980	Vibrio cholerae	Vibrio cholerae	Vibrio	2003	Human	China	103.605463530314, 35.3025497521253	86951	1.18513	Asia
VIB_DA0931AA_AS	100	0	168028	Vibrio cholerae	Vibrio cholerae	Vibrio	2001	Human	China	103.605463530314, 35.3025497521253	86951	1.18513	Asia
VIB_BA7879AA_AS	100	0.18	145177	Vibrio cholerae	Vibrio cholerae	Vibrio	2019	Human	United Kingdom	-2.06475405209575, 54.456173487365	442	0.0060244	Europe
VIB_BA7849AA_AS	100	0.02	109488	Vibrio cholerae	Vibrio cholerae	Vibrio	2017	Human	Tanzania	34.8914532778356, -6.16557708208992	237774	3.24083	Africa
VIB_BA7841AA_AS	100	0.01	174172	Vibrio cholerae	Vibrio cholerae	Vibrio	2017	Human	Tanzania	34.8914532778356, -6.16557708208992	237774	3.24083	Africa
VIB_BA7839AA_AS	100	0.01	165584	Vibrio cholerae	Vibrio cholerae	Vibrio	2017	Human	Tanzania	34.8914532778356, -6.16557708208992	237774	3.24083	Africa
VIB_BA7829AA_AS	100	0.02	129594	Vibrio cholerae	Vibrio cholerae	Vibrio	2017	Human	Tanzania	34.8914532778356, -6.16557708208992	237774	3.24083	Africa
VIB_BA7628AA_AS	100	0.04	138016	Vibrio cholerae	Vibrio cholerae	Vibrio	2019	Human	United Kingdom	-2.06475405209575, 54.456173487365	442	0.0060244	Europe
VIB_BA7608AA_AS	100	0.05	713658	Vibrio cholerae	Vibrio cholerae	Vibrio	2019	Human	United Kingdom	-2.06475405209575, 54.456173487365	442	0.0060244	Europe
VIB_BA7601AA_AS	100	0.04	190455	Vibrio cholerae	Vibrio cholerae	Vibrio	2019	Human	United Kingdom	-2.06475405209575, 54.456173487365	442	0.0060244	Europe
VIB_BA5268AA_AS	100	0.01	105283	Vibrio cholerae	Vibrio cholerae	Vibrio	2014	Human	Democratic Republic of the Congo	22.15809,-0.782953	690987	9.41806	Africa
VIB_BA3442AA_AS	100	0.08	141758	Vibrio cholerae	Vibrio cholerae	Vibrio	2002	Human	China	103.605463530314, 35.3025497521253	86951	1.18513	Asia
VIB_BA3441AA_AS	100	0.07	228924	Vibrio cholerae	Vibrio cholerae	Vibrio	2002	Human	China	103.605463530314, 35.3025497521253	86951	1.18513	Asia
VIB_BA3439AA_AS	100	0.04	167430	Vibrio cholerae	Vibrio cholerae	Vibrio	2005	Human	China	103.605463530314, 35.3025497521253	86951	1.18513	Asia
VIB_BA3438AA_AS	100	0.02	168197	Vibrio cholerae	Vibrio cholerae	Vibrio	2005	Human	China	103.605463530314, 35.3025497521253	86951	1.18513	Asia
VIB_EA5889AA_AS	100	0.01	350797	Vibrio cholerae	Vibrio cholerae	Vibrio	2023	Human	Zimbabwe	29.8431351209354, -18.7815802956006	164181	2.23776	Africa
VIB_EA5888AA_AS	100	0.01	299359	Vibrio cholerae	Vibrio cholerae	Vibrio	2023	Human	South Africa	24.276509,-30.895143	186463	2.54147	Africa
VIB_EA5885AA_AS	100	0.01	458602	Vibrio cholerae	Vibrio cholerae	Vibrio	2022	Human	Zimbabwe	29.8431351209354, -18.7815802956006	164181	2.23776	Africa
VIB_EA5884AA_AS	100	0.01	458602	Vibrio cholerae	Vibrio cholerae	Vibrio	2022	Human	Zimbabwe	29.8431351209354, -18.7815802956006	164181	2.23776	Africa
VIB_EA5883AA_AS	100	0.01	350789	Vibrio cholerae	Vibrio cholerae	Vibrio	2023	Human	Zimbabwe	29.8431351209354, -18.7815802956006	164181	2.23776	Africa
VIB_EA5814AA_AS	100	0.05	246683	Vibrio cholerae	Vibrio cholerae	Vibrio	2018	Human	Zimbabwe	29.8431351209354, -18.7815802956006	164181	2.23776	Africa
VIB_EA5813AA_AS	100	0.04	246683	Vibrio cholerae	Vibrio cholerae	Vibrio	2018	Human	Zimbabwe	29.8431351209354, -18.7815802956006	164181	2.23776	Africa
VIB_EA5812AA_AS	100	0.04	254605	Vibrio cholerae	Vibrio cholerae	Vibrio	2018	Human	Zimbabwe	29.8431351209354, -18.7815802956006	164181	2.23776	Africa
VIB_EA5811AA_AS	100	0.04	246717	Vibrio cholerae	Vibrio cholerae	Vibrio	2018	Human	Zimbabwe	29.8431351209354, -18.7815802956006	164181	2.23776	Africa
VIB_EA5810AA_AS	100	0.04	235841	Vibrio cholerae	Vibrio cholerae	Vibrio	2015	Human	Zimbabwe	29.8431351209354, -18.7815802956006	164181	2.23776	Africa
VIB_EA5809AA_AS	100	0.04	235841	Vibrio cholerae	Vibrio cholerae	Vibrio	2015	Human	Zimbabwe	29.8431351209354, -18.7815802956006	164181	2.23776	Africa
VIB_EA5787AA_AS	100	0.01	299363	Vibrio cholerae	Vibrio cholerae	Vibrio	2023	Human	South Africa	24.276509,-30.895143	186463	2.54147	Africa
VIB_EA5667AA_AS	100	0.01	299349	Vibrio cholerae	Vibrio cholerae	Vibrio	2023	Human	South Africa	24.276509,-30.895143	186463	2.54147	Africa
VIB_EA5458AA_AS	100	0.01	299349	Vibrio cholerae	Vibrio cholerae	Vibrio	2022	Human	Pakistan	69.399451429625, 30.2873514494591	28343	0.386311	Asia
VIB_EA5457AA_AS	100	0.01	299363	Vibrio cholerae	Vibrio cholerae	Vibrio	2022	Human	Pakistan	69.399451429625, 30.2873514494591	28343	0.386311	Asia
VIB_EA5456AA_AS	100	0.01	299363	Vibrio cholerae	Vibrio cholerae	Vibrio	2022	Human	Pakistan	69.399451429625, 30.2873514494591	28343	0.386311	Asia
VIB_EA5455AA_AS	100	0.01	299363	Vibrio cholerae	Vibrio cholerae	Vibrio	2022	Human	Pakistan	69.399451429625, 30.2873514494591	28343	0.386311	Asia
VIB_EA5454AA_AS	100	0.01	299363	Vibrio cholerae	Vibrio cholerae	Vibrio	2022	Human	Pakistan	69.399451429625, 30.2873514494591	28343	0.386311	Asia
VIB_EA5453AA_AS	100	0.01	299363	Vibrio cholerae	Vibrio cholerae	Vibrio	2022	Human	Pakistan	69.399451429625, 30.2873514494591	28343	0.386311	Asia
VIB_EA5450AA_AS	100	0.01	299363	Vibrio cholerae	Vibrio cholerae	Vibrio	2022	Human	Pakistan	69.399451429625, 30.2873514494591	28343	0.386311	Asia
VIB_EA5441AA_AS	100	0.01	246717	Vibrio cholerae	Vibrio cholerae	Vibrio	2022	Human	Pakistan	69.399451429625, 30.2873514494591	28343	0.386311	Asia
VIB_EA5439AA_AS	100	0.01	299349	Vibrio cholerae	Vibrio cholerae	Vibrio	2022	Human	Pakistan	69.399451429625, 30.2873514494591	28343	0.386311	Asia
VIB_EA5438AA_AS	100	0.01	250844	Vibrio cholerae	Vibrio cholerae	Vibrio	2022	Human	Pakistan	69.399451429625, 30.2873514494591	28343	0.386311	Asia
VIB_EA5437AA_AS	100	0.01	246717	Vibrio cholerae	Vibrio cholerae	Vibrio	2022	Human	Pakistan	69.399451429625, 30.2873514494591	28343	0.386311	Asia
VIB_EA5435AA_AS	100	0.01	246545	Vibrio cholerae	Vibrio cholerae	Vibrio	2022	Human	Pakistan	69.399451429625, 30.2873514494591	28343	0.386311	Asia
VIB_EA5434AA_AS	100	0.01	299363	Vibrio cholerae	Vibrio cholerae	Vibrio	2022	Human	Pakistan	69.399451429625, 30.2873514494591	28343	0.386311	Asia
VIB_EA5433AA_AS	100	0.01	299363	Vibrio cholerae	Vibrio cholerae	Vibrio	2022	Human	Pakistan	69.399451429625, 30.2873514494591	28343	0.386311	Asia
VIB_EA5432AA_AS	100	0.01	299363	Vibrio cholerae	Vibrio cholerae	Vibrio	2022	Human	Pakistan	69.399451429625, 30.2873514494591	28343	0.386311	Asia
VIB_EA5431AA_AS	100	0.01	299363	Vibrio cholerae	Vibrio cholerae	Vibrio	2022	Human	Pakistan	69.399451429625, 30.2873514494591	28343	0.386311	Asia
VIB_EA5430AA_AS	100	0.01	299359	Vibrio cholerae	Vibrio cholerae	Vibrio	2022	Human	Pakistan	69.399451429625, 30.2873514494591	28343	0.386311	Asia
VIB_EA5429AA_AS	100	0.01	299363	Vibrio cholerae	Vibrio cholerae	Vibrio	2022	Human	Pakistan	69.399451429625, 30.2873514494591	28343	0.386311	Asia
VIB_EA5428AA_AS	100	0.02	299363	Vibrio cholerae	Vibrio cholerae	Vibrio	2022	Human	Pakistan	69.399451429625, 30.2873514494591	28343	0.386311	Asia
VIB_EA5427AA_AS	100	0.01	299363	Vibrio cholerae	Vibrio cholerae	Vibrio	2022	Human	Pakistan	69.399451429625, 30.2873514494591	28343	0.386311	Asia
VIB_EA5426AA_AS	100	0.01	299363	Vibrio cholerae	Vibrio cholerae	Vibrio	2022	Human	Pakistan	69.399451429625, 30.2873514494591	28343	0.386311	Asia
VIB_EA5425AA_AS	100	0.01	299363	Vibrio cholerae	Vibrio cholerae	Vibrio	2022	Human	Pakistan	69.399451429625, 30.2873514494591	28343	0.386311	Asia
VIB_EA5423AA_AS	100	0.01	299349	Vibrio cholerae	Vibrio cholerae	Vibrio	2022	Human	Pakistan	69.399451429625, 30.2873514494591	28343	0.386311	Asia
VIB_EA5422AA_AS	100	0.01	176510	Vibrio cholerae	Vibrio cholerae	Vibrio	2022	Human	Pakistan	69.399451429625, 30.2873514494591	28343	0.386311	Asia
VIB_EA5421AA_AS	100	0.01	299363	Vibrio cholerae	Vibrio cholerae	Vibrio	2022	Human	Pakistan	69.399451429625, 30.2873514494591	28343	0.386311	Asia
VIB_EA5419AA_AS	100	0.01	299349	Vibrio cholerae	Vibrio cholerae	Vibrio	2022	Human	Pakistan	69.399451429625, 30.2873514494591	28343	0.386311	Asia
VIB_EA5349AA_AS	100	0.01	246597	Vibrio cholerae	Vibrio cholerae	Vibrio	2022	Human	Bangladesh	90.2994684368246, 23.8981036259508	296405	4.03996	Asia
VIB_EA5348AA_AS	100	0	225096	Vibrio cholerae	Vibrio cholerae	Vibrio	2022	Human	Haiti	-72.3702533564399, 19.0827066911302	813972	11.0943	North America
VIB_EA5347AA_AS	100	0.01	246597	Vibrio cholerae	Vibrio cholerae	Vibrio	2021	Human	Bangladesh	90.2994684368246, 23.8981036259508	296405	4.03996	Asia
VIB_EA5345AA_AS	100	0.01	246597	Vibrio cholerae	Vibrio cholerae	Vibrio	2022	Human	Bangladesh	90.2994684368246, 23.8981036259508	296405	4.03996	Asia
VIB_EA5079AA_AS	100	0.01	350813	Vibrio cholerae	Vibrio cholerae	Vibrio	2022	Human	Bangladesh	90.2994684368246, 23.8981036259508	296405	4.03996	Asia
VIB_EA5078AA_AS	100	0.01	351560	Vibrio cholerae	Vibrio cholerae	Vibrio	2022	Human	Bangladesh	90.2994684368246, 23.8981036259508	296405	4.03996	Asia
VIB_EA5075AA_AS	100	0.01	351560	Vibrio cholerae	Vibrio cholerae	Vibrio	2022	Human	Bangladesh	90.2994684368246, 23.8981036259508	296405	4.03996	Asia
VIB_EA5073AA_AS	100	0.01	351560	Vibrio cholerae	Vibrio cholerae	Vibrio	2022	Human	Bangladesh	90.2994684368246, 23.8981036259508	296405	4.03996	Asia
VIB_EA5072AA_AS	100	0.01	350804	Vibrio cholerae	Vibrio cholerae	Vibrio	2022	Human	Bangladesh	90.2994684368246, 23.8981036259508	296405	4.03996	Asia
VIB_EA5071AA_AS	100	0.01	351560	Vibrio cholerae	Vibrio cholerae	Vibrio	2022	Human	Bangladesh	90.2994684368246, 23.8981036259508	296405	4.03996	Asia
VIB_EA5068AA_AS	100	0.01	251181	Vibrio cholerae	Vibrio cholerae	Vibrio	2022	Human	Bangladesh	90.2994684368246, 23.8981036259508	296405	4.03996	Asia
VIB_EA5067AA_AS	100	0.01	246717	Vibrio cholerae	Vibrio cholerae	Vibrio	2022	Human	Bangladesh	90.2994684368246, 23.8981036259508	296405	4.03996	Asia
VIB_EA5066AA_AS	100	0.01	246717	Vibrio cholerae	Vibrio cholerae	Vibrio	2022	Human	Bangladesh	90.2994684368246, 23.8981036259508	296405	4.03996	Asia
VIB_EA4879AA_AS	100	0.01	351560	Vibrio cholerae	Vibrio cholerae	Vibrio	2022	Human	Bangladesh	90.2994684368246, 23.8981036259508	296405	4.03996	Asia
VIB_EA4877AA_AS	100	0.01	350813	Vibrio cholerae	Vibrio cholerae	Vibrio	2022	Human	Bangladesh	90.2994684368246, 23.8981036259508	296405	4.03996	Asia
VIB_EA4870AA_AS	100	0.01	246717	Vibrio cholerae	Vibrio cholerae	Vibrio	2022	Human	Australia	135.08193769184, -24.6247754929907	132	0.00179914	Oceania
VIB_EA4855AA_AS	100	0.01	138847	Vibrio cholerae	Vibrio cholerae	Vibrio	2010	Human	Haiti	-72.3702533564399, 19.0827066911302	813972	11.0943	North America
VIB_EA4852AA_AS	100	0.01	297506	Vibrio cholerae	Vibrio cholerae	Vibrio	2010	Human	Haiti	-72.3702533564399, 19.0827066911302	813972	11.0943	North America
VIB_EA4851AA_AS	100	0.01	297526	Vibrio cholerae	Vibrio cholerae	Vibrio	2010	Human	Haiti	-72.3702533564399, 19.0827066911302	813972	11.0943	North America
VIB_EA4850AA_AS	100	0	298457	Vibrio cholerae	Vibrio cholerae	Vibrio	2010	Human	Haiti	-72.3702533564399, 19.0827066911302	813972	11.0943	North America
VIB_EA4849AA_AS	100	0	246701	Vibrio cholerae	Vibrio cholerae	Vibrio	2010	Human	Haiti	-72.3702533564399, 19.0827066911302	813972	11.0943	North America
VIB_EA4848AA_AS	100	0	298465	Vibrio cholerae	Vibrio cholerae	Vibrio	2010	Human	Haiti	-72.3702533564399, 19.0827066911302	813972	11.0943	North America
VIB_EA4845AA_AS	100	0	108116	Vibrio cholerae	Vibrio cholerae	Vibrio	2010	Human	Haiti	-72.3702533564399, 19.0827066911302	813972	11.0943	North America
VIB_EA4844AA_AS	100	0.01	121978	Vibrio cholerae	Vibrio cholerae	Vibrio	2010	Human	Haiti	-72.3702533564399, 19.0827066911302	813972	11.0943	North America
VIB_EA4843AA_AS	100	0.01	215336	Vibrio cholerae	Vibrio cholerae	Vibrio	2010	Human	Haiti	-72.3702533564399, 19.0827066911302	813972	11.0943	North America
VIB_EA4840AA_AS	100	0	166206	Vibrio cholerae	Vibrio cholerae	Vibrio	2010	Human	Haiti	-72.3702533564399, 19.0827066911302	813972	11.0943	North America
VIB_EA4838AA_AS	100	0	124834	Vibrio cholerae	Vibrio cholerae	Vibrio	2010	Human	Haiti	-72.3702533564399, 19.0827066911302	813972	11.0943	North America
VIB_EA3292AA_AS	100	0.02	105281	Vibrio cholerae	Vibrio cholerae	Vibrio	2006	Human	Bangladesh	90.2994684368246, 23.8981036259508	296405	4.03996	Asia
VIB_EA3291AA_AS	100	0.01	164852	Vibrio cholerae	Vibrio cholerae	Vibrio	2006	Human	Bangladesh	90.2994684368246, 23.8981036259508	296405	4.03996	Asia
VIB_EA3290AA_AS	100	0.01	350809	Vibrio cholerae	Vibrio cholerae	Vibrio	2006	Human	Bangladesh	90.2994684368246, 23.8981036259508	296405	4.03996	Asia
VIB_EA3287AA_AS	100	0.01	189751	Vibrio cholerae	Vibrio cholerae	Vibrio	2006	Human	Bangladesh	90.2994684368246, 23.8981036259508	296405	4.03996	Asia
VIB_EA3286AA_AS	100	0.07	130957	Vibrio cholerae	Vibrio cholerae	Vibrio	2006	Human	Bangladesh	90.2994684368246, 23.8981036259508	296405	4.03996	Asia
VIB_EA3284AA_AS	100	0.02	242588	Vibrio cholerae	Vibrio cholerae	Vibrio	2006	Human	Bangladesh	90.2994684368246, 23.8981036259508	296405	4.03996	Asia
VIB_EA3280AA_AS	100	0.01	246751	Vibrio cholerae	Vibrio cholerae	Vibrio	2006	Human	Bangladesh	90.2994684368246, 23.8981036259508	296405	4.03996	Asia
VIB_EA3279AA_AS	100	0.01	274945	Vibrio cholerae	Vibrio cholerae	Vibrio	2006	Human	Bangladesh	90.2994684368246, 23.8981036259508	296405	4.03996	Asia
VIB_EA3278AA_AS	100	0.01	247060	Vibrio cholerae	Vibrio cholerae	Vibrio	2006	Human	Bangladesh	90.2994684368246, 23.8981036259508	296405	4.03996	Asia
VIB_EA3274AA_AS	100	0.01	126990	Vibrio cholerae	Vibrio cholerae	Vibrio	2006	Human	Bangladesh	90.2994684368246, 23.8981036259508	296405	4.03996	Asia
VIB_EA3273AA_AS	100	0.01	164057	Vibrio cholerae	Vibrio cholerae	Vibrio	2006	Human	Bangladesh	90.2994684368246, 23.8981036259508	296405	4.03996	Asia
VIB_EA3272AA_AS	100	0.01	190242	Vibrio cholerae	Vibrio cholerae	Vibrio	Unknown	Human	Bangladesh	90.2994684368246, 23.8981036259508	296405	4.03996	Asia
VIB_EA3271AA_AS	100	0.01	190250	Vibrio cholerae	Vibrio cholerae	Vibrio	Unknown	Human	Bangladesh	90.2994684368246, 23.8981036259508	296405	4.03996	Asia
VIB_EA3262AA_AS	100	0.01	246580	Vibrio cholerae	Vibrio cholerae	Vibrio	2006	Human	Bangladesh	90.2994684368246, 23.8981036259508	296405	4.03996	Asia
VIB_EA3259AA_AS	100	0.01	240883	Vibrio cholerae	Vibrio cholerae	Vibrio	2006	Human	Bangladesh	90.2994684368246, 23.8981036259508	296405	4.03996	Asia
VIB_EA3252AA_AS	100	0.01	199561	Vibrio cholerae	Vibrio cholerae	Vibrio	2006	Human	Bangladesh	90.2994684368246, 23.8981036259508	296405	4.03996	Asia
VIB_EA3251AA_AS	100	0.01	151677	Vibrio cholerae	Vibrio cholerae	Vibrio	2006	Human	Bangladesh	90.2994684368246, 23.8981036259508	296405	4.03996	Asia
VIB_EA3245AA_AS	100	0.01	355673	Vibrio cholerae	Vibrio cholerae	Vibrio	2006	Human	Bangladesh	90.2994684368246, 23.8981036259508	296405	4.03996	Asia
VIB_EA3243AA_AS	100	0.01	166926	Vibrio cholerae	Vibrio cholerae	Vibrio	2006	Human	Bangladesh	90.2994684368246, 23.8981036259508	296405	4.03996	Asia
VIB_EA3242AA_AS	100	0.02	246717	Vibrio cholerae	Vibrio cholerae	Vibrio	2006	Human	Bangladesh	90.2994684368246, 23.8981036259508	296405	4.03996	Asia
VIB_EA3240AA_AS	100	0.29	199608	Vibrio cholerae	Vibrio cholerae	Vibrio	2006	Human	Bangladesh	90.2994684368246, 23.8981036259508	296405	4.03996	Asia
VIB_EA3238AA_AS	100	0.01	130848	Vibrio cholerae	Vibrio cholerae	Vibrio	2006	Human	Bangladesh	90.2994684368246, 23.8981036259508	296405	4.03996	Asia
VIB_EA3235AA_AS	100	0.01	124785	Vibrio cholerae	Vibrio cholerae	Vibrio	2006	Human	Bangladesh	90.2994684368246, 23.8981036259508	296405	4.03996	Asia
VIB_EA3234AA_AS	100	0.01	122420	Vibrio cholerae	Vibrio cholerae	Vibrio	2006	Human	Bangladesh	90.2994684368246, 23.8981036259508	296405	4.03996	Asia
VIB_EA3233AA_AS	100	0.01	148726	Vibrio cholerae	Vibrio cholerae	Vibrio	2006	Human	Bangladesh	90.2994684368246, 23.8981036259508	296405	4.03996	Asia
VIB_EA3231AA_AS	100	0.01	235841	Vibrio cholerae	Vibrio cholerae	Vibrio	2006	Human	Bangladesh	90.2994684368246, 23.8981036259508	296405	4.03996	Asia
VIB_EA3225AA_AS	100	0.01	350455	Vibrio cholerae	Vibrio cholerae	Vibrio	2006	Human	Bangladesh	90.2994684368246, 23.8981036259508	296405	4.03996	Asia
VIB_EA3221AA_AS	100	0.02	185429	Vibrio cholerae	Vibrio cholerae	Vibrio	2006	Human	Bangladesh	90.2994684368246, 23.8981036259508	296405	4.03996	Asia
VIB_EA3220AA_AS	100	0.01	246659	Vibrio cholerae	Vibrio cholerae	Vibrio	2006	Human	Bangladesh	90.2994684368246, 23.8981036259508	296405	4.03996	Asia
VIB_EA3219AA_AS	100	0.01	351160	Vibrio cholerae	Vibrio cholerae	Vibrio	2006	Human	Bangladesh	90.2994684368246, 23.8981036259508	296405	4.03996	Asia
VIB_EA3216AA_AS	100	0.01	235445	Vibrio cholerae	Vibrio cholerae	Vibrio	2006	Human	Bangladesh	90.2994684368246, 23.8981036259508	296405	4.03996	Asia
VIB_EA3213AA_AS	100	0.01	350822	Vibrio cholerae	Vibrio cholerae	Vibrio	2006	Human	Bangladesh	90.2994684368246, 23.8981036259508	296405	4.03996	Asia
VIB_EA3211AA_AS	100	0.01	166676	Vibrio cholerae	Vibrio cholerae	Vibrio	2006	Human	Bangladesh	90.2994684368246, 23.8981036259508	296405	4.03996	Asia
VIB_EA3209AA_AS	100	0.01	350822	Vibrio cholerae	Vibrio cholerae	Vibrio	2006	Human	Bangladesh	90.2994684368246, 23.8981036259508	296405	4.03996	Asia
VIB_EA2535AA_AS	100	0.01	254589	Vibrio cholerae	Vibrio cholerae	Vibrio	2020	Human	Zambia	27.5462531290769, -14.4338323941448	103929	1.41654	Africa
VIB_EA1008AA_AS	100	0.01	246717	Vibrio cholerae	Vibrio cholerae	Vibrio	2017	Human	Bangladesh	90.2994684368246, 23.8981036259508	296405	4.03996	Asia
VIB_EA1003AA_AS	100	0.02	246573	Vibrio cholerae	Vibrio cholerae	Vibrio	2010	Human	Bangladesh	90.2994684368246, 23.8981036259508	296405	4.03996	Asia
VIB_EA1002AA_AS	100	0.01	246717	Vibrio cholerae	Vibrio cholerae	Vibrio	2009	Human	Bangladesh	90.2994684368246, 23.8981036259508	296405	4.03996	Asia
VIB_EA1001AA_AS	100	0.01	238182	Vibrio cholerae	Vibrio cholerae	Vibrio	2017	Human	Bangladesh	90.2994684368246, 23.8981036259508	296405	4.03996	Asia
VIB_EA1000AA_AS	100	0.01	246530	Vibrio cholerae	Vibrio cholerae	Vibrio	2017	Human	Bangladesh	90.2994684368246, 23.8981036259508	296405	4.03996	Asia
VIB_EA0999AA_AS	100	0.01	178482	Vibrio cholerae	Vibrio cholerae	Vibrio	2017	Human	Bangladesh	90.2994684368246, 23.8981036259508	296405	4.03996	Asia
VIB_EA0998AA_AS	100	0.01	246693	Vibrio cholerae	Vibrio cholerae	Vibrio	2017	Human	Bangladesh	90.2994684368246, 23.8981036259508	296405	4.03996	Asia
VIB_EA0997AA_AS	100	0.01	246689	Vibrio cholerae	Vibrio cholerae	Vibrio	2016	Human	Bangladesh	90.2994684368246, 23.8981036259508	296405	4.03996	Asia
VIB_EA0996AA_AS	100	0.01	246525	Vibrio cholerae	Vibrio cholerae	Vibrio	2016	Human	Bangladesh	90.2994684368246, 23.8981036259508	296405	4.03996	Asia
VIB_EA0995AA_AS	100	0.01	246701	Vibrio cholerae	Vibrio cholerae	Vibrio	2016	Human	Bangladesh	90.2994684368246, 23.8981036259508	296405	4.03996	Asia
VIB_EA0994AA_AS	100	0.01	351540	Vibrio cholerae	Vibrio cholerae	Vibrio	2019	Freshwater	Bangladesh	90.2994684368246, 23.8981036259508	296405	4.03996	Asia
VIB_EA0992AA_AS	100	0.01	299351	Vibrio cholerae	Vibrio cholerae	Vibrio	2019	Freshwater	Bangladesh	90.2994684368246, 23.8981036259508	296405	4.03996	Asia
VIB_EA0990AA_AS	100	0.01	299351	Vibrio cholerae	Vibrio cholerae	Vibrio	2019	Freshwater	Bangladesh	90.2994684368246, 23.8981036259508	296405	4.03996	Asia
VIB_EA0988AA_AS	100	0.01	246701	Vibrio cholerae	Vibrio cholerae	Vibrio	2019	Freshwater	Bangladesh	90.2994684368246, 23.8981036259508	296405	4.03996	Asia
VIB_EA0986AA_AS	100	0.01	350797	Vibrio cholerae	Vibrio cholerae	Vibrio	2018	Freshwater	Bangladesh	90.2994684368246, 23.8981036259508	296405	4.03996	Asia
VIB_EA0985AA_AS	100	0.01	350797	Vibrio cholerae	Vibrio cholerae	Vibrio	2018	Freshwater	Bangladesh	90.2994684368246, 23.8981036259508	296405	4.03996	Asia
VIB_EA0983AA_AS	100	0.01	299351	Vibrio cholerae	Vibrio cholerae	Vibrio	2018	Freshwater	Bangladesh	90.2994684368246, 23.8981036259508	296405	4.03996	Asia
VIB_EA0982AA_AS	100	0.02	246685	Vibrio cholerae	Vibrio cholerae	Vibrio	2018	Freshwater	Bangladesh	90.2994684368246, 23.8981036259508	296405	4.03996	Asia
VIB_EA0981AA_AS	100	0.01	350793	Vibrio cholerae	Vibrio cholerae	Vibrio	2019	Human	Bangladesh	90.2994684368246, 23.8981036259508	296405	4.03996	Asia
VIB_EA0979AA_AS	100	0.01	222366	Vibrio cholerae	Vibrio cholerae	Vibrio	2017	Human	Bangladesh	90.2994684368246, 23.8981036259508	296405	4.03996	Asia
VIB_EA0978AA_AS	100	0.01	180238	Vibrio cholerae	Vibrio cholerae	Vibrio	2017	Human	Bangladesh	90.2994684368246, 23.8981036259508	296405	4.03996	Asia
VIB_EA0977AA_AS	100	0.01	246717	Vibrio cholerae	Vibrio cholerae	Vibrio	2017	Human	Bangladesh	90.2994684368246, 23.8981036259508	296405	4.03996	Asia
VIB_EA0976AA_AS	100	0.01	246717	Vibrio cholerae	Vibrio cholerae	Vibrio	2017	Human	Bangladesh	90.2994684368246, 23.8981036259508	296405	4.03996	Asia
VIB_EA0975AA_AS	100	0.01	246717	Vibrio cholerae	Vibrio cholerae	Vibrio	2017	Human	Bangladesh	90.2994684368246, 23.8981036259508	296405	4.03996	Asia
VIB_EA0972AA_AS	100	0.01	246717	Vibrio cholerae	Vibrio cholerae	Vibrio	2017	Human	Bangladesh	90.2994684368246, 23.8981036259508	296405	4.03996	Asia
VIB_EA0964AA_AS	100	0.01	246717	Vibrio cholerae	Vibrio cholerae	Vibrio	2017	Human	Bangladesh	90.2994684368246, 23.8981036259508	296405	4.03996	Asia
VIB_EA0953AA_AS	100	0.01	246717	Vibrio cholerae	Vibrio cholerae	Vibrio	2013	Human	Bangladesh	90.2994684368246, 23.8981036259508	296405	4.03996	Asia
VIB_EA0951AA_AS	100	0.01	246717	Vibrio cholerae	Vibrio cholerae	Vibrio	2017	Human	Bangladesh	90.2994684368246, 23.8981036259508	296405	4.03996	Asia
VIB_EA0950AA_AS	100	0.01	350813	Vibrio cholerae	Vibrio cholerae	Vibrio	2012	Human	Bangladesh	90.2994684368246, 23.8981036259508	296405	4.03996	Asia
VIB_EA0949AA_AS	100	0.01	350813	Vibrio cholerae	Vibrio cholerae	Vibrio	2012	Human	Bangladesh	90.2994684368246, 23.8981036259508	296405	4.03996	Asia
VIB_EA0948AA_AS	100	0.01	351557	Vibrio cholerae	Vibrio cholerae	Vibrio	2013	Freshwater	Bangladesh	90.2994684368246, 23.8981036259508	296405	4.03996	Asia
VIB_EA0947AA_AS	100	0.01	223117	Vibrio cholerae	Vibrio cholerae	Vibrio	2013	Freshwater	Bangladesh	90.2994684368246, 23.8981036259508	296405	4.03996	Asia
VIB_EA0944AA_AS	100	0.01	246545	Vibrio cholerae	Vibrio cholerae	Vibrio	2013	Human	Bangladesh	90.2994684368246, 23.8981036259508	296405	4.03996	Asia
VIB_EA0943AA_AS	100	0.01	246717	Vibrio cholerae	Vibrio cholerae	Vibrio	2013	Human	Bangladesh	90.2994684368246, 23.8981036259508	296405	4.03996	Asia
VIB_EA0941AA_AS	100	0.01	246726	Vibrio cholerae	Vibrio cholerae	Vibrio	2014	Freshwater	Bangladesh	90.2994684368246, 23.8981036259508	296405	4.03996	Asia
VIB_EA0940AA_AS	100	0.01	246717	Vibrio cholerae	Vibrio cholerae	Vibrio	2017	Human	Bangladesh	90.2994684368246, 23.8981036259508	296405	4.03996	Asia
VIB_EA0938AA_AS	100	0.01	246717	Vibrio cholerae	Vibrio cholerae	Vibrio	2015	Freshwater	Bangladesh	90.2994684368246, 23.8981036259508	296405	4.03996	Asia
VIB_EA0937AA_AS	100	0.01	246719	Vibrio cholerae	Vibrio cholerae	Vibrio	2015	Freshwater	Bangladesh	90.2994684368246, 23.8981036259508	296405	4.03996	Asia
VIB_EA0935AA_AS	100	0.01	180519	Vibrio cholerae	Vibrio cholerae	Vibrio	2015	Human	Bangladesh	90.2994684368246, 23.8981036259508	296405	4.03996	Asia
VIB_EA0934AA_AS	100	0.01	246717	Vibrio cholerae	Vibrio cholerae	Vibrio	2016	Human	Bangladesh	90.2994684368246, 23.8981036259508	296405	4.03996	Asia
VIB_EA0933AA_AS	100	0.01	180515	Vibrio cholerae	Vibrio cholerae	Vibrio	2017	Human	Bangladesh	90.2994684368246, 23.8981036259508	296405	4.03996	Asia
VIB_EA0931AA_AS	100	0.01	176533	Vibrio cholerae	Vibrio cholerae	Vibrio	2012	Human	Bangladesh	90.2994684368246, 23.8981036259508	296405	4.03996	Asia
VIB_EA0930AA_AS	100	0.01	235277	Vibrio cholerae	Vibrio cholerae	Vibrio	2015	Human	Bangladesh	90.2994684368246, 23.8981036259508	296405	4.03996	Asia
VIB_EA0929AA_AS	100	0.01	180149	Vibrio cholerae	Vibrio cholerae	Vibrio	2015	Human	Bangladesh	90.2994684368246, 23.8981036259508	296405	4.03996	Asia
VIB_EA0928AA_AS	100	0.01	246717	Vibrio cholerae	Vibrio cholerae	Vibrio	2015	Human	Bangladesh	90.2994684368246, 23.8981036259508	296405	4.03996	Asia
VIB_EA0927AA_AS	100	0.01	350813	Vibrio cholerae	Vibrio cholerae	Vibrio	2012	Human	Bangladesh	90.2994684368246, 23.8981036259508	296405	4.03996	Asia
VIB_EA0925AA_AS	100	0.01	246537	Vibrio cholerae	Vibrio cholerae	Vibrio	2017	Human	Bangladesh	90.2994684368246, 23.8981036259508	296405	4.03996	Asia
VIB_EA0924AA_AS	100	0.01	246717	Vibrio cholerae	Vibrio cholerae	Vibrio	2012	Human	Bangladesh	90.2994684368246, 23.8981036259508	296405	4.03996	Asia
VIB_EA0923AA_AS	100	0.01	246713	Vibrio cholerae	Vibrio cholerae	Vibrio	2012	Human	Bangladesh	90.2994684368246, 23.8981036259508	296405	4.03996	Asia
VIB_EA0922AA_AS	100	0.01	246717	Vibrio cholerae	Vibrio cholerae	Vibrio	2013	Freshwater	Bangladesh	90.2994684368246, 23.8981036259508	296405	4.03996	Asia
VIB_EA0921AA_AS	100	0.01	246718	Vibrio cholerae	Vibrio cholerae	Vibrio	2013	Freshwater	Bangladesh	90.2994684368246, 23.8981036259508	296405	4.03996	Asia
VIB_EA0919AA_AS	100	0.01	299351	Vibrio cholerae	Vibrio cholerae	Vibrio	2018	Human	Bangladesh	90.2994684368246, 23.8981036259508	296405	4.03996	Asia
VIB_EA0912AA_AS	100	0.01	350801	Vibrio cholerae	Vibrio cholerae	Vibrio	2019	Human	Bangladesh	90.2994684368246, 23.8981036259508	296405	4.03996	Asia
VIB_EA0910AA_AS	100	0.01	350801	Vibrio cholerae	Vibrio cholerae	Vibrio	2019	Human	Bangladesh	90.2994684368246, 23.8981036259508	296405	4.03996	Asia
VIB_EA0909AA_AS	100	0.01	299351	Vibrio cholerae	Vibrio cholerae	Vibrio	2019	Human	Bangladesh	90.2994684368246, 23.8981036259508	296405	4.03996	Asia
VIB_EA0907AA_AS	100	0.01	299355	Vibrio cholerae	Vibrio cholerae	Vibrio	2019	Human	Bangladesh	90.2994684368246, 23.8981036259508	296405	4.03996	Asia
VIB_EA0906AA_AS	100	0.01	350801	Vibrio cholerae	Vibrio cholerae	Vibrio	2019	Human	Bangladesh	90.2994684368246, 23.8981036259508	296405	4.03996	Asia
VIB_EA0903AA_AS	100	0.01	180503	Vibrio cholerae	Vibrio cholerae	Vibrio	2018	Human	Bangladesh	90.2994684368246, 23.8981036259508	296405	4.03996	Asia
VIB_EA0902AA_AS	100	0.01	299343	Vibrio cholerae	Vibrio cholerae	Vibrio	2018	Human	Bangladesh	90.2994684368246, 23.8981036259508	296405	4.03996	Asia
VIB_EA0900AA_AS	100	0.01	299351	Vibrio cholerae	Vibrio cholerae	Vibrio	2018	Human	Bangladesh	90.2994684368246, 23.8981036259508	296405	4.03996	Asia
VIB_EA0897AA_AS	100	0.01	299343	Vibrio cholerae	Vibrio cholerae	Vibrio	2018	Human	Bangladesh	90.2994684368246, 23.8981036259508	296405	4.03996	Asia
VIB_EA0896AA_AS	100	0.01	246701	Vibrio cholerae	Vibrio cholerae	Vibrio	2018	Human	Bangladesh	90.2994684368246, 23.8981036259508	296405	4.03996	Asia
VIB_EA0895AA_AS	100	0.01	299343	Vibrio cholerae	Vibrio cholerae	Vibrio	2018	Human	Bangladesh	90.2994684368246, 23.8981036259508	296405	4.03996	Asia
VIB_EA0894AA_AS	100	0.01	299347	Vibrio cholerae	Vibrio cholerae	Vibrio	2018	Human	Bangladesh	90.2994684368246, 23.8981036259508	296405	4.03996	Asia
VIB_EA0893AA_AS	100	0.01	299351	Vibrio cholerae	Vibrio cholerae	Vibrio	2019	Human	Bangladesh	90.2994684368246, 23.8981036259508	296405	4.03996	Asia
VIB_EA0892AA_AS	100	0.01	299351	Vibrio cholerae	Vibrio cholerae	Vibrio	2019	Human	Bangladesh	90.2994684368246, 23.8981036259508	296405	4.03996	Asia
VIB_EA0891AA_AS	100	0.01	299339	Vibrio cholerae	Vibrio cholerae	Vibrio	2019	Human	Bangladesh	90.2994684368246, 23.8981036259508	296405	4.03996	Asia
VIB_EA0890AA_AS	100	0.01	193917	Vibrio cholerae	Vibrio cholerae	Vibrio	2017	Human	Bangladesh	90.2994684368246, 23.8981036259508	296405	4.03996	Asia
VIB_EA0889AA_AS	100	0.01	235261	Vibrio cholerae	Vibrio cholerae	Vibrio	2017	Human	Bangladesh	90.2994684368246, 23.8981036259508	296405	4.03996	Asia
VIB_EA0887AA_AS	100	0.01	178600	Vibrio cholerae	Vibrio cholerae	Vibrio	2017	Human	Bangladesh	90.2994684368246, 23.8981036259508	296405	4.03996	Asia
VIB_EA0885AA_AS	100	0.01	180519	Vibrio cholerae	Vibrio cholerae	Vibrio	2017	Human	Bangladesh	90.2994684368246, 23.8981036259508	296405	4.03996	Asia
VIB_EA0883AA_AS	100	0.01	180507	Vibrio cholerae	Vibrio cholerae	Vibrio	2017	Human	Bangladesh	90.2994684368246, 23.8981036259508	296405	4.03996	Asia
VIB_EA0882AA_AS	100	0.01	180491	Vibrio cholerae	Vibrio cholerae	Vibrio	2017	Human	Bangladesh	90.2994684368246, 23.8981036259508	296405	4.03996	Asia
VIB_EA0881AA_AS	100	0.02	246693	Vibrio cholerae	Vibrio cholerae	Vibrio	2017	Human	Bangladesh	90.2994684368246, 23.8981036259508	296405	4.03996	Asia
VIB_EA0880AA_AS	100	0.01	178464	Vibrio cholerae	Vibrio cholerae	Vibrio	2017	Human	Bangladesh	90.2994684368246, 23.8981036259508	296405	4.03996	Asia
VIB_EA0876AA_AS	100	0.01	193909	Vibrio cholerae	Vibrio cholerae	Vibrio	2017	Human	Bangladesh	90.2994684368246, 23.8981036259508	296405	4.03996	Asia
VIB_EA0875AA_AS	100	0.01	246533	Vibrio cholerae	Vibrio cholerae	Vibrio	2017	Human	Bangladesh	90.2994684368246, 23.8981036259508	296405	4.03996	Asia
VIB_EA0874AA_AS	100	0.01	246709	Vibrio cholerae	Vibrio cholerae	Vibrio	2017	Human	Bangladesh	90.2994684368246, 23.8981036259508	296405	4.03996	Asia
VIB_EA0872AA_AS	100	0.01	180499	Vibrio cholerae	Vibrio cholerae	Vibrio	2017	Freshwater	Bangladesh	90.2994684368246, 23.8981036259508	296405	4.03996	Asia
VIB_EA0870AA_AS	100	0.01	350813	Vibrio cholerae	Vibrio cholerae	Vibrio	2002	Human	Bangladesh	90.2994684368246, 23.8981036259508	296405	4.03996	Asia
VIB_EA0869AA_AS	100	0.01	350813	Vibrio cholerae	Vibrio cholerae	Vibrio	2002	Human	Bangladesh	90.2994684368246, 23.8981036259508	296405	4.03996	Asia
VIB_EA0868AA_AS	100	0.01	193917	Vibrio cholerae	Vibrio cholerae	Vibrio	2017	Human	Bangladesh	90.2994684368246, 23.8981036259508	296405	4.03996	Asia
VIB_EA0867AA_AS	100	0.01	350791	Vibrio cholerae	Vibrio cholerae	Vibrio	2003	Human	Bangladesh	90.2994684368246, 23.8981036259508	296405	4.03996	Asia
VIB_EA0866AA_AS	100	0.01	350813	Vibrio cholerae	Vibrio cholerae	Vibrio	2003	Human	Bangladesh	90.2994684368246, 23.8981036259508	296405	4.03996	Asia
VIB_EA0865AA_AS	100	0.01	350810	Vibrio cholerae	Vibrio cholerae	Vibrio	2005	Human	Bangladesh	90.2994684368246, 23.8981036259508	296405	4.03996	Asia
VIB_EA0863AA_AS	100	0.01	246717	Vibrio cholerae	Vibrio cholerae	Vibrio	2017	Human	Bangladesh	90.2994684368246, 23.8981036259508	296405	4.03996	Asia
VIB_EA0861AA_AS	100	0.01	350795	Vibrio cholerae	Vibrio cholerae	Vibrio	2011	Human	Bangladesh	90.2994684368246, 23.8981036259508	296405	4.03996	Asia
VIB_EA0860AA_AS	100	0.01	350813	Vibrio cholerae	Vibrio cholerae	Vibrio	2011	Human	Bangladesh	90.2994684368246, 23.8981036259508	296405	4.03996	Asia
VIB_EA0859AA_AS	100	0.01	350813	Vibrio cholerae	Vibrio cholerae	Vibrio	2011	Human	Bangladesh	90.2994684368246, 23.8981036259508	296405	4.03996	Asia
VIB_EA0858AA_AS	100	0.01	350813	Vibrio cholerae	Vibrio cholerae	Vibrio	2011	Human	Bangladesh	90.2994684368246, 23.8981036259508	296405	4.03996	Asia
VIB_EA0857AA_AS	100	0.01	246717	Vibrio cholerae	Vibrio cholerae	Vibrio	2016	Human	Bangladesh	90.2994684368246, 23.8981036259508	296405	4.03996	Asia
VIB_EA0856AA_AS	100	0	351560	Vibrio cholerae	Vibrio cholerae	Vibrio	2013	Human	Haiti	-72.3702533564399, 19.0827066911302	813972	11.0943	North America
VIB_EA0855AA_AS	100	0	350813	Vibrio cholerae	Vibrio cholerae	Vibrio	2013	Human	Haiti	-72.3702533564399, 19.0827066911302	813972	11.0943	North America
VIB_EA0854AA_AS	100	0	350813	Vibrio cholerae	Vibrio cholerae	Vibrio	2013	Human	Haiti	-72.3702533564399, 19.0827066911302	813972	11.0943	North America
VIB_EA0853AA_AS	100	0	351668	Vibrio cholerae	Vibrio cholerae	Vibrio	2013	Human	Haiti	-72.3702533564399, 19.0827066911302	813972	11.0943	North America
VIB_EA0851AA_AS	100	0.01	246717	Vibrio cholerae	Vibrio cholerae	Vibrio	2017	Human	Bangladesh	90.2994684368246, 23.8981036259508	296405	4.03996	Asia
VIB_EA0850AA_AS	100	0.01	246717	Vibrio cholerae	Vibrio cholerae	Vibrio	2017	Human	Bangladesh	90.2994684368246, 23.8981036259508	296405	4.03996	Asia
VIB_EA0849AA_AS	100	0.01	227889	Vibrio cholerae	Vibrio cholerae	Vibrio	2017	Human	Bangladesh	90.2994684368246, 23.8981036259508	296405	4.03996	Asia
VIB_EA0848AA_AS	100	0.01	246683	Vibrio cholerae	Vibrio cholerae	Vibrio	2007	Human	Bangladesh	90.2994684368246, 23.8981036259508	296405	4.03996	Asia
VIB_EA0847AA_AS	100	0.01	299375	Vibrio cholerae	Vibrio cholerae	Vibrio	2008	Human	Bangladesh	90.2994684368246, 23.8981036259508	296405	4.03996	Asia
VIB_EA0846AA_AS	100	0.01	180527	Vibrio cholerae	Vibrio cholerae	Vibrio	2017	Human	Bangladesh	90.2994684368246, 23.8981036259508	296405	4.03996	Asia
VIB_EA0845AA_AS	100	0.01	555253	Vibrio cholerae	Vibrio cholerae	Vibrio	2008	Human	Bangladesh	90.2994684368246, 23.8981036259508	296405	4.03996	Asia
VIB_EA0844AA_AS	100	0.01	246717	Vibrio cholerae	Vibrio cholerae	Vibrio	2009	Human	Bangladesh	90.2994684368246, 23.8981036259508	296405	4.03996	Asia
VIB_EA0843AA_AS	100	0.01	350822	Vibrio cholerae	Vibrio cholerae	Vibrio	2009	Human	Bangladesh	90.2994684368246, 23.8981036259508	296405	4.03996	Asia
VIB_EA0842AA_AS	100	0.01	350813	Vibrio cholerae	Vibrio cholerae	Vibrio	2010	Human	Bangladesh	90.2994684368246, 23.8981036259508	296405	4.03996	Asia
VIB_EA0841AA_AS	100	0.01	350810	Vibrio cholerae	Vibrio cholerae	Vibrio	2011	Human	Bangladesh	90.2994684368246, 23.8981036259508	296405	4.03996	Asia
VIB_EA0838AA_AS	100	0.01	219860	Vibrio cholerae	Vibrio cholerae	Vibrio	2017	Human	Bangladesh	90.2994684368246, 23.8981036259508	296405	4.03996	Asia
VIB_EA0837AA_AS	100	0.01	246717	Vibrio cholerae	Vibrio cholerae	Vibrio	2017	Human	Bangladesh	90.2994684368246, 23.8981036259508	296405	4.03996	Asia
VIB_EA0836AA_AS	100	0.01	299378	Vibrio cholerae	Vibrio cholerae	Vibrio	2017	Human	Bangladesh	90.2994684368246, 23.8981036259508	296405	4.03996	Asia
VIB_EA0831AA_AS	100	0.01	222722	Vibrio cholerae	Vibrio cholerae	Vibrio	2014	Freshwater	Bangladesh	90.2994684368246, 23.8981036259508	296405	4.03996	Asia
VIB_EA0830AA_AS	100	0.01	246726	Vibrio cholerae	Vibrio cholerae	Vibrio	2014	Human	Bangladesh	90.2994684368246, 23.8981036259508	296405	4.03996	Asia
VIB_EA0829AA_AS	100	0.01	246710	Vibrio cholerae	Vibrio cholerae	Vibrio	2014	Human	Bangladesh	90.2994684368246, 23.8981036259508	296405	4.03996	Asia
VIB_EA0828AA_AS	100	0.01	180528	Vibrio cholerae	Vibrio cholerae	Vibrio	2014	Human	Bangladesh	90.2994684368246, 23.8981036259508	296405	4.03996	Asia
VIB_EA0826AA_AS	100	0.01	218178	Vibrio cholerae	Vibrio cholerae	Vibrio	2018	Human	Bangladesh	90.2994684368246, 23.8981036259508	296405	4.03996	Asia
VIB_EA0822AA_AS	100	0.01	246717	Vibrio cholerae	Vibrio cholerae	Vibrio	2016	Human	Bangladesh	90.2994684368246, 23.8981036259508	296405	4.03996	Asia
VIB_EA0821AA_AS	100	0.01	246717	Vibrio cholerae	Vibrio cholerae	Vibrio	2016	Human	Bangladesh	90.2994684368246, 23.8981036259508	296405	4.03996	Asia
VIB_EA0820AA_AS	100	0.01	246717	Vibrio cholerae	Vibrio cholerae	Vibrio	2013	Human	Bangladesh	90.2994684368246, 23.8981036259508	296405	4.03996	Asia
VIB_EA0818AA_AS	100	0.01	246717	Vibrio cholerae	Vibrio cholerae	Vibrio	2013	Human	Bangladesh	90.2994684368246, 23.8981036259508	296405	4.03996	Asia
VIB_EA0817AA_AS	100	0.01	246717	Vibrio cholerae	Vibrio cholerae	Vibrio	2014	Freshwater	Bangladesh	90.2994684368246, 23.8981036259508	296405	4.03996	Asia
VIB_EA0816AA_AS	100	0.01	180524	Vibrio cholerae	Vibrio cholerae	Vibrio	2014	Human	Bangladesh	90.2994684368246, 23.8981036259508	296405	4.03996	Asia
VIB_EA0815AA_AS	100	0.01	178504	Vibrio cholerae	Vibrio cholerae	Vibrio	2014	Human	Bangladesh	90.2994684368246, 23.8981036259508	296405	4.03996	Asia
VIB_EA0813AA_AS	100	0.01	246717	Vibrio cholerae	Vibrio cholerae	Vibrio	2017	Human	Bangladesh	90.2994684368246, 23.8981036259508	296405	4.03996	Asia
VIB_EA0812AA_AS	100	0.01	246693	Vibrio cholerae	Vibrio cholerae	Vibrio	2018	Human	Bangladesh	90.2994684368246, 23.8981036259508	296405	4.03996	Asia
VIB_EA0808AA_AS	100	0.01	166818	Vibrio cholerae	Vibrio cholerae	Vibrio	2017	Human	Bangladesh	90.2994684368246, 23.8981036259508	296405	4.03996	Asia
VIB_EA0807AA_AS	100	0.01	178213	Vibrio cholerae	Vibrio cholerae	Vibrio	2017	Human	Bangladesh	90.2994684368246, 23.8981036259508	296405	4.03996	Asia
VIB_EA0806AA_AS	100	0.01	246717	Vibrio cholerae	Vibrio cholerae	Vibrio	2015	Human	Bangladesh	90.2994684368246, 23.8981036259508	296405	4.03996	Asia
VIB_EA0805AA_AS	100	0.01	351560	Vibrio cholerae	Vibrio cholerae	Vibrio	2018	Human	Bangladesh	90.2994684368246, 23.8981036259508	296405	4.03996	Asia
VIB_EA0804AA_AS	100	0.01	351435	Vibrio cholerae	Vibrio cholerae	Vibrio	2018	Human	Bangladesh	90.2994684368246, 23.8981036259508	296405	4.03996	Asia
VIB_EA0803AA_AS	100	0.01	228469	Vibrio cholerae	Vibrio cholerae	Vibrio	2018	Human	Bangladesh	90.2994684368246, 23.8981036259508	296405	4.03996	Asia
VIB_EA0802AA_AS	100	0.01	299281	Vibrio cholerae	Vibrio cholerae	Vibrio	2018	Human	Bangladesh	90.2994684368246, 23.8981036259508	296405	4.03996	Asia
VIB_EA0801AA_AS	100	0.02	246705	Vibrio cholerae	Vibrio cholerae	Vibrio	2018	Human	Bangladesh	90.2994684368246, 23.8981036259508	296405	4.03996	Asia
VIB_EA0800AA_AS	100	0.01	246706	Vibrio cholerae	Vibrio cholerae	Vibrio	2018	Human	Bangladesh	90.2994684368246, 23.8981036259508	296405	4.03996	Asia
VIB_EA0799AA_AS	100	0.01	299347	Vibrio cholerae	Vibrio cholerae	Vibrio	2018	Human	Bangladesh	90.2994684368246, 23.8981036259508	296405	4.03996	Asia
VIB_EA0796AA_AS	100	0.01	350820	Vibrio cholerae	Vibrio cholerae	Vibrio	2018	Human	Bangladesh	90.2994684368246, 23.8981036259508	296405	4.03996	Asia
VIB_EA0793AA_AS	100	0.01	246709	Vibrio cholerae	Vibrio cholerae	Vibrio	2018	Human	Bangladesh	90.2994684368246, 23.8981036259508	296405	4.03996	Asia
VIB_EA0792AA_AS	100	0.01	299359	Vibrio cholerae	Vibrio cholerae	Vibrio	2018	Human	Bangladesh	90.2994684368246, 23.8981036259508	296405	4.03996	Asia
VIB_EA0790AA_AS	100	0.01	299347	Vibrio cholerae	Vibrio cholerae	Vibrio	2018	Human	Bangladesh	90.2994684368246, 23.8981036259508	296405	4.03996	Asia
VIB_EA0789AA_AS	100	0.01	299347	Vibrio cholerae	Vibrio cholerae	Vibrio	2018	Human	Bangladesh	90.2994684368246, 23.8981036259508	296405	4.03996	Asia
VIB_EA0788AA_AS	100	0.01	299351	Vibrio cholerae	Vibrio cholerae	Vibrio	2018	Human	Bangladesh	90.2994684368246, 23.8981036259508	296405	4.03996	Asia
VIB_EA0786AA_AS	100	0.01	246709	Vibrio cholerae	Vibrio cholerae	Vibrio	2018	Human	Bangladesh	90.2994684368246, 23.8981036259508	296405	4.03996	Asia
VIB_EA0785AA_AS	100	0.01	235818	Vibrio cholerae	Vibrio cholerae	Vibrio	2018	Human	Bangladesh	90.2994684368246, 23.8981036259508	296405	4.03996	Asia
VIB_EA0783AA_AS	100	0.01	299351	Vibrio cholerae	Vibrio cholerae	Vibrio	2018	Human	Bangladesh	90.2994684368246, 23.8981036259508	296405	4.03996	Asia
VIB_EA0782AA_AS	100	0.01	350793	Vibrio cholerae	Vibrio cholerae	Vibrio	2019	Human	Bangladesh	90.2994684368246, 23.8981036259508	296405	4.03996	Asia
VIB_EA0780AA_AS	100	0.01	246713	Vibrio cholerae	Vibrio cholerae	Vibrio	2019	Human	Bangladesh	90.2994684368246, 23.8981036259508	296405	4.03996	Asia
VIB_EA0779AA_AS	100	0.01	246717	Vibrio cholerae	Vibrio cholerae	Vibrio	2015	Human	Bangladesh	90.2994684368246, 23.8981036259508	296405	4.03996	Asia
VIB_EA0777AA_AS	100	0.01	299343	Vibrio cholerae	Vibrio cholerae	Vibrio	2019	Human	Bangladesh	90.2994684368246, 23.8981036259508	296405	4.03996	Asia
VIB_EA0776AA_AS	100	0.01	299351	Vibrio cholerae	Vibrio cholerae	Vibrio	2019	Human	Bangladesh	90.2994684368246, 23.8981036259508	296405	4.03996	Asia
VIB_EA0775AA_AS	100	0.01	350797	Vibrio cholerae	Vibrio cholerae	Vibrio	2019	Human	Bangladesh	90.2994684368246, 23.8981036259508	296405	4.03996	Asia
VIB_EA0774AA_AS	100	0.01	246717	Vibrio cholerae	Vibrio cholerae	Vibrio	2017	Human	Bangladesh	90.2994684368246, 23.8981036259508	296405	4.03996	Asia
VIB_EA0773AA_AS	100	0.01	299351	Vibrio cholerae	Vibrio cholerae	Vibrio	2019	Human	Bangladesh	90.2994684368246, 23.8981036259508	296405	4.03996	Asia
VIB_EA0772AA_AS	100	0.01	299343	Vibrio cholerae	Vibrio cholerae	Vibrio	2018	Human	Bangladesh	90.2994684368246, 23.8981036259508	296405	4.03996	Asia
VIB_EA0771AA_AS	100	0.01	350777	Vibrio cholerae	Vibrio cholerae	Vibrio	2018	Human	Bangladesh	90.2994684368246, 23.8981036259508	296405	4.03996	Asia
VIB_EA0770AA_AS	100	0.01	299347	Vibrio cholerae	Vibrio cholerae	Vibrio	2018	Human	Bangladesh	90.2994684368246, 23.8981036259508	296405	4.03996	Asia
VIB_EA0769AA_AS	100	0.01	246717	Vibrio cholerae	Vibrio cholerae	Vibrio	2017	Human	Bangladesh	90.2994684368246, 23.8981036259508	296405	4.03996	Asia
VIB_EA0768AA_AS	100	0.01	246701	Vibrio cholerae	Vibrio cholerae	Vibrio	2018	Human	Bangladesh	90.2994684368246, 23.8981036259508	296405	4.03996	Asia
VIB_EA0767AA_AS	100	0.01	299335	Vibrio cholerae	Vibrio cholerae	Vibrio	2018	Human	Bangladesh	90.2994684368246, 23.8981036259508	296405	4.03996	Asia
VIB_EA0766AA_AS	100	0.01	180499	Vibrio cholerae	Vibrio cholerae	Vibrio	2018	Human	Bangladesh	90.2994684368246, 23.8981036259508	296405	4.03996	Asia
VIB_EA0763AA_AS	100	0.01	299311	Vibrio cholerae	Vibrio cholerae	Vibrio	2019	Human	Bangladesh	90.2994684368246, 23.8981036259508	296405	4.03996	Asia
VIB_EA0762AA_AS	100	0.01	299339	Vibrio cholerae	Vibrio cholerae	Vibrio	2019	Human	Bangladesh	90.2994684368246, 23.8981036259508	296405	4.03996	Asia
VIB_EA0761AA_AS	100	0.01	299351	Vibrio cholerae	Vibrio cholerae	Vibrio	2019	Human	Bangladesh	90.2994684368246, 23.8981036259508	296405	4.03996	Asia
VIB_EA0604AA_AS	100	0.01	246693	Vibrio cholerae	Vibrio cholerae	Vibrio	2017	Human	Bangladesh	90.2994684368246, 23.8981036259508	296405	4.03996	Asia
VIB_EA0603AA_AS	100	0.01	246697	Vibrio cholerae	Vibrio cholerae	Vibrio	2017	Human	Bangladesh	90.2994684368246, 23.8981036259508	296405	4.03996	Asia
VIB_EA0602AA_AS	100	0.01	246697	Vibrio cholerae	Vibrio cholerae	Vibrio	2016	Human	Bangladesh	90.2994684368246, 23.8981036259508	296405	4.03996	Asia
VIB_EA0601AA_AS	100	0.01	246697	Vibrio cholerae	Vibrio cholerae	Vibrio	2017	Human	Bangladesh	90.2994684368246, 23.8981036259508	296405	4.03996	Asia
VIB_EA0600AA_AS	100	0.01	246695	Vibrio cholerae	Vibrio cholerae	Vibrio	2015	Human	Bangladesh	90.2994684368246, 23.8981036259508	296405	4.03996	Asia
VIB_EA0597AA_AS	100	0.01	246701	Vibrio cholerae	Vibrio cholerae	Vibrio	2016	Human	Bangladesh	90.2994684368246, 23.8981036259508	296405	4.03996	Asia
VIB_EA0595AA_AS	100	0.01	246697	Vibrio cholerae	Vibrio cholerae	Vibrio	2014	Human	Bangladesh	90.2994684368246, 23.8981036259508	296405	4.03996	Asia
VIB_EA0594AA_AS	100	0.01	246705	Vibrio cholerae	Vibrio cholerae	Vibrio	2017	Human	Bangladesh	90.2994684368246, 23.8981036259508	296405	4.03996	Asia
VIB_EA0588AA_AS	100	0.01	299378	Vibrio cholerae	Vibrio cholerae	Vibrio	2017	Human	Bangladesh	90.2994684368246, 23.8981036259508	296405	4.03996	Asia
VIB_EA0586AA_AS	100	0.01	246705	Vibrio cholerae	Vibrio cholerae	Vibrio	2017	Human	Bangladesh	90.2994684368246, 23.8981036259508	296405	4.03996	Asia
VIB_EA0585AA_AS	100	0.01	246705	Vibrio cholerae	Vibrio cholerae	Vibrio	2017	Human	Bangladesh	90.2994684368246, 23.8981036259508	296405	4.03996	Asia
VIB_EA0579AA_AS	100	0.01	246697	Vibrio cholerae	Vibrio cholerae	Vibrio	2018	Human	Bangladesh	90.2994684368246, 23.8981036259508	296405	4.03996	Asia
VIB_EA0568AA_AS	100	0.01	299347	Vibrio cholerae	Vibrio cholerae	Vibrio	2019	Human	Bangladesh	90.2994684368246, 23.8981036259508	296405	4.03996	Asia
VIB_EA0567AA_AS	100	0.01	299347	Vibrio cholerae	Vibrio cholerae	Vibrio	2019	Human	Bangladesh	90.2994684368246, 23.8981036259508	296405	4.03996	Asia
VIB_EA0065AA_AS	100	0.01	246717	Vibrio cholerae	Vibrio cholerae	Vibrio	2015	Human	Democratic Republic of the Congo	22.15809,-0.782953	690987	9.41806	Africa
VIB_EA0060AA_AS	100	0.01	235764	Vibrio cholerae	Vibrio cholerae	Vibrio	2016	Human	Democratic Republic of the Congo	22.15809,-0.782953	690987	9.41806	Africa
VIB_EA0059AA_AS	100	0.01	303612	Vibrio cholerae	Vibrio cholerae	Vibrio	2016	Human	Democratic Republic of the Congo	22.15809,-0.782953	690987	9.41806	Africa
VIB_EA0058AA_AS	100	0.01	165501	Vibrio cholerae	Vibrio cholerae	Vibrio	2015	Human	Democratic Republic of the Congo	22.15809,-0.782953	690987	9.41806	Africa
VIB_EA0057AA_AS	100	0.01	168343	Vibrio cholerae	Vibrio cholerae	Vibrio	2015	Human	Democratic Republic of the Congo	22.15809,-0.782953	690987	9.41806	Africa
VIB_EA0056AA_AS	100	0.01	130837	Vibrio cholerae	Vibrio cholerae	Vibrio	2015	Human	Democratic Republic of the Congo	22.15809,-0.782953	690987	9.41806	Africa
VIB_EA0054AA_AS	100	0.01	246717	Vibrio cholerae	Vibrio cholerae	Vibrio	2017	Human	Democratic Republic of the Congo	22.15809,-0.782953	690987	9.41806	Africa
VIB_EA0053AA_AS	100	0.01	246545	Vibrio cholerae	Vibrio cholerae	Vibrio	2017	Human	Democratic Republic of the Congo	22.15809,-0.782953	690987	9.41806	Africa
VIB_EA0052AA_AS	100	0.01	235841	Vibrio cholerae	Vibrio cholerae	Vibrio	2017	Human	Democratic Republic of the Congo	22.15809,-0.782953	690987	9.41806	Africa
VIB_EA0051AA_AS	100	0.01	118229	Vibrio cholerae	Vibrio cholerae	Vibrio	2015	Human	Democratic Republic of the Congo	22.15809,-0.782953	690987	9.41806	Africa
VIB_EA0050AA_AS	100	0.01	235840	Vibrio cholerae	Vibrio cholerae	Vibrio	2017	Human	Democratic Republic of the Congo	22.15809,-0.782953	690987	9.41806	Africa
VIB_EA0049AA_AS	100	0.01	235840	Vibrio cholerae	Vibrio cholerae	Vibrio	2017	Human	Democratic Republic of the Congo	22.15809,-0.782953	690987	9.41806	Africa
VIB_EA0048AA_AS	100	0.01	246717	Vibrio cholerae	Vibrio cholerae	Vibrio	2017	Human	Democratic Republic of the Congo	22.15809,-0.782953	690987	9.41806	Africa
VIB_EA0046AA_AS	100	0.01	246545	Vibrio cholerae	Vibrio cholerae	Vibrio	2017	Human	Democratic Republic of the Congo	22.15809,-0.782953	690987	9.41806	Africa
VIB_EA0045AA_AS	100	0.01	246717	Vibrio cholerae	Vibrio cholerae	Vibrio	2017	Human	Democratic Republic of the Congo	22.15809,-0.782953	690987	9.41806	Africa
VIB_EA0044AA_AS	100	0.01	167657	Vibrio cholerae	Vibrio cholerae	Vibrio	2017	Human	Democratic Republic of the Congo	22.15809,-0.782953	690987	9.41806	Africa
VIB_EA0043AA_AS	100	0.01	135280	Vibrio cholerae	Vibrio cholerae	Vibrio	2016	Human	Democratic Republic of the Congo	22.15809,-0.782953	690987	9.41806	Africa
VIB_EA0041AA_AS	100	0.01	303608	Vibrio cholerae	Vibrio cholerae	Vibrio	2016	Human	Democratic Republic of the Congo	22.15809,-0.782953	690987	9.41806	Africa
VIB_EA0040AA_AS	100	0.01	124139	Vibrio cholerae	Vibrio cholerae	Vibrio	2015	Human	Democratic Republic of the Congo	22.15809,-0.782953	690987	9.41806	Africa
VIB_EA0039AA_AS	100	0.01	126904	Vibrio cholerae	Vibrio cholerae	Vibrio	2015	Human	Democratic Republic of the Congo	22.15809,-0.782953	690987	9.41806	Africa
VIB_DA9948AA_AS	100	0.03	356083	Vibrio cholerae	Vibrio cholerae	Vibrio	2018	Human	USA	-97.1933786724782, 39.9382490812186	460	0.00626974	North America
VIB_DA9947AA_AS	100	0.03	246578	Vibrio cholerae	Vibrio cholerae	Vibrio	2018	Human	USA	-97.1933786724782, 39.9382490812186	460	0.00626974	North America
VIB_DA9610AA_AS	100	0.03	295435	Vibrio cholerae	Vibrio cholerae	Vibrio	2015	Freshwater	India	78.9114398396867, 20.5991791266055	1364402	18.5966	Asia
VIB_DA9609AA_AS	100	0.07	258321	Vibrio cholerae	Vibrio cholerae	Vibrio	2013	Freshwater	India	78.9114398396867, 20.5991791266055	1364402	18.5966	Asia
VIB_DA9608AA_AS	100	0.01	232550	Vibrio cholerae	Vibrio cholerae	Vibrio	2013	Freshwater	India	78.9114398396867, 20.5991791266055	1364402	18.5966	Asia
VIB_DA9077AA_AS	100	0.05	165660	Vibrio cholerae	Vibrio cholerae	Vibrio	2018	Human	South Africa	24.276509,-30.895143	186463	2.54147	Africa
VIB_DA8892AA_AS	100	0.01	104195	Vibrio cholerae	Vibrio cholerae	Vibrio	1975	Laboratory	Bangladesh	90.2994684368246, 23.8981036259508	296405	4.03996	Asia
VIB_DA8871AA_AS	100	0.01	180447	Vibrio cholerae	Vibrio cholerae	Vibrio	2014	Human	Bangladesh	90.2994684368246, 23.8981036259508	296405	4.03996	Asia
VIB_DA8869AA_AS	100	0.01	180447	Vibrio cholerae	Vibrio cholerae	Vibrio	2014	Human	Bangladesh	90.2994684368246, 23.8981036259508	296405	4.03996	Asia
VIB_DA8867AA_AS	100	0.02	178428	Vibrio cholerae	Vibrio cholerae	Vibrio	2014	Human	Bangladesh	90.2994684368246, 23.8981036259508	296405	4.03996	Asia
VIB_DA8866AA_AS	100	0.01	180447	Vibrio cholerae	Vibrio cholerae	Vibrio	2014	Human	Bangladesh	90.2994684368246, 23.8981036259508	296405	4.03996	Asia
VIB_DA8865AA_AS	100	0.01	180451	Vibrio cholerae	Vibrio cholerae	Vibrio	2014	Human	Bangladesh	90.2994684368246, 23.8981036259508	296405	4.03996	Asia
VIB_DA8864AA_AS	100	0.01	246641	Vibrio cholerae	Vibrio cholerae	Vibrio	2014	Human	Bangladesh	90.2994684368246, 23.8981036259508	296405	4.03996	Asia
VIB_DA8863AA_AS	100	0.01	246645	Vibrio cholerae	Vibrio cholerae	Vibrio	2014	Human	Bangladesh	90.2994684368246, 23.8981036259508	296405	4.03996	Asia
VIB_DA8861AA_AS	100	0.01	246645	Vibrio cholerae	Vibrio cholerae	Vibrio	2014	Human	Bangladesh	90.2994684368246, 23.8981036259508	296405	4.03996	Asia
VIB_EA3260AA_AS	100	0.02	199433	Vibrio cholerae	Vibrio cholerae	Vibrio	2006	Human	Bangladesh	90.2994684368246, 23.8981036259508	296405	4.03996	Asia
VIB_EA3263AA_AS	100	0.01	122310	Vibrio cholerae	Vibrio cholerae	Vibrio	2006	Human	Bangladesh	90.2994684368246, 23.8981036259508	296405	4.03996	Asia
VIB_EA3210AA_AS	100	0.01	189874	Vibrio cholerae	Vibrio cholerae	Vibrio	2006	Human	Bangladesh	90.2994684368246, 23.8981036259508	296405	4.03996	Asia
VIB_EA4871AA_AS	100	0.1	124212	Vibrio cholerae	Vibrio cholerae	Vibrio	2022	Human	Australia	135.08193769184, -24.6247754929907	132	0.00179914	Oceania
VIB_EA4847AA_AS	100	1.1	171025	Vibrio cholerae	Vibrio cholerae	Vibrio	2010	Human	Haiti	-72.3702533564399, 19.0827066911302	813972	11.0943	North America
VIB_EA4846AA_AS	100	0.01	145464	Vibrio cholerae	Vibrio cholerae	Vibrio	2010	Human	Haiti	-72.3702533564399, 19.0827066911302	813972	11.0943	North America
VIB_EA3288AA_AS	100	0.02	113626	Vibrio cholerae	Vibrio cholerae	Vibrio	2006	Human	Bangladesh	90.2994684368246, 23.8981036259508	296405	4.03996	Asia
VIB_EA3281AA_AS	100	0.01	246683	Vibrio cholerae	Vibrio cholerae	Vibrio	2006	Human	Bangladesh	90.2994684368246, 23.8981036259508	296405	4.03996	Asia
VIB_EA3275AA_AS	100	0.01	246580	Vibrio cholerae	Vibrio cholerae	Vibrio	2006	Human	Bangladesh	90.2994684368246, 23.8981036259508	296405	4.03996	Asia
VIB_EA3269AA_AS	100	0.02	122310	Vibrio cholerae	Vibrio cholerae	Vibrio	2006	Human	Bangladesh	90.2994684368246, 23.8981036259508	296405	4.03996	Asia
VIB_EA3261AA_AS	100	0.01	167350	Vibrio cholerae	Vibrio cholerae	Vibrio	2006	Human	Bangladesh	90.2994684368246, 23.8981036259508	296405	4.03996	Asia
VIB_EA0094AA_AS	100	0.01	135429	Vibrio cholerae	Vibrio cholerae	Vibrio	2015	Human	Democratic Republic of the Congo	22.15809,-0.782953	690987	9.41806	Africa
VIB_EA3246AA_AS	100	0.01	215092	Vibrio cholerae	Vibrio cholerae	Vibrio	2006	Human	Bangladesh	90.2994684368246, 23.8981036259508	296405	4.03996	Asia
VIB_EA3239AA_AS	100	0.33	127628	Vibrio cholerae	Vibrio cholerae	Vibrio	2006	Human	Bangladesh	90.2994684368246, 23.8981036259508	296405	4.03996	Asia
VIB_EA2537AA_AS	100	0.01	254601	Vibrio cholerae	Vibrio cholerae	Vibrio	2020	Human	USA	-97.1933786724782, 39.9382490812186	460	0.00626974	North America
VIB_EA2536AA_AS	100	0.01	318986	Vibrio cholerae	Vibrio cholerae	Vibrio	2020	Human	USA	-97.1933786724782, 39.9382490812186	460	0.00626974	North America
VIB_EA0596AA_AS	100	0.16	246697	Vibrio cholerae	Vibrio cholerae	Vibrio	2016	Human	Bangladesh	90.2994684368246, 23.8981036259508	296405	4.03996	Asia
VIB_EA0047AA_AS	100	0.01	164121	Vibrio cholerae	Vibrio cholerae	Vibrio	2017	Human	Democratic Republic of the Congo	22.15809,-0.782953	690987	9.41806	Africa
VIB_DA8902AA_AS	100	0.01	350776	Vibrio cholerae	Vibrio cholerae	Vibrio	2011	Freshwater	USA	-97.1933786724782, 39.9382490812186	460	0.00626974	North America
VIB_DA8901AA_AS	100	0.01	356028	Vibrio cholerae	Vibrio cholerae	Vibrio	2011	Freshwater	USA	-97.1933786724782, 39.9382490812186	460	0.00626974	North America
VIB_DA8900AA_AS	100	0.01	355631	Vibrio cholerae	Vibrio cholerae	Vibrio	2011	Freshwater	USA	-97.1933786724782, 39.9382490812186	460	0.00626974	North America
VIB_DA8899AA_AS	100	0.01	355748	Vibrio cholerae	Vibrio cholerae	Vibrio	2011	Freshwater	USA	-97.1933786724782, 39.9382490812186	460	0.00626974	North America
VIB_DA8898AA_AS	100	0.01	355450	Vibrio cholerae	Vibrio cholerae	Vibrio	2011	Freshwater	USA	-97.1933786724782, 39.9382490812186	460	0.00626974	North America
VIB_DA8897AA_AS	100	0.01	355800	Vibrio cholerae	Vibrio cholerae	Vibrio	2011	Freshwater	USA	-97.1933786724782, 39.9382490812186	460	0.00626974	North America
VIB_DA8896AA_AS	100	0.01	356028	Vibrio cholerae	Vibrio cholerae	Vibrio	2011	Freshwater	USA	-97.1933786724782, 39.9382490812186	460	0.00626974	North America
VIB_EA5389AA_AS	100	0.03	143882	Vibrio cholerae	Vibrio cholerae	Vibrio	2008	Human	USA	-97.1933786724782, 39.9382490812186	460	0.00626974	North America
VIB_EA5388AA_AS	100	0.06	182638	Vibrio cholerae	Vibrio cholerae	Vibrio	2008	Human	USA	-97.1933786724782, 39.9382490812186	460	0.00626974	North America
VIB_DA8860AA_AS	100	0.01	246645	Vibrio cholerae	Vibrio cholerae	Vibrio	2014	Human	Bangladesh	90.2994684368246, 23.8981036259508	296405	4.03996	Asia
VIB_DA8857AA_AS	100	0.01	246641	Vibrio cholerae	Vibrio cholerae	Vibrio	2014	Human	Bangladesh	90.2994684368246, 23.8981036259508	296405	4.03996	Asia
VIB_DA8856AA_AS	100	0.01	180447	Vibrio cholerae	Vibrio cholerae	Vibrio	2014	Human	Bangladesh	90.2994684368246, 23.8981036259508	296405	4.03996	Asia
VIB_DA8852AA_AS	100	0.01	246645	Vibrio cholerae	Vibrio cholerae	Vibrio	2014	Human	Bangladesh	90.2994684368246, 23.8981036259508	296405	4.03996	Asia
VIB_DA8849AA_AS	100	0.01	246645	Vibrio cholerae	Vibrio cholerae	Vibrio	2014	Human	Bangladesh	90.2994684368246, 23.8981036259508	296405	4.03996	Asia
VIB_DA8848AA_AS	100	0.01	246645	Vibrio cholerae	Vibrio cholerae	Vibrio	2014	Human	Bangladesh	90.2994684368246, 23.8981036259508	296405	4.03996	Asia
VIB_DA8845AA_AS	100	0.01	180451	Vibrio cholerae	Vibrio cholerae	Vibrio	2014	Human	Bangladesh	90.2994684368246, 23.8981036259508	296405	4.03996	Asia
VIB_DA8837AA_AS	100	0.01	246645	Vibrio cholerae	Vibrio cholerae	Vibrio	2014	Human	Bangladesh	90.2994684368246, 23.8981036259508	296405	4.03996	Asia
VIB_DA8835AA_AS	100	0.01	246645	Vibrio cholerae	Vibrio cholerae	Vibrio	2014	Human	Bangladesh	90.2994684368246, 23.8981036259508	296405	4.03996	Asia
VIB_DA8834AA_AS	100	0.01	180451	Vibrio cholerae	Vibrio cholerae	Vibrio	2014	Human	Bangladesh	90.2994684368246, 23.8981036259508	296405	4.03996	Asia
VIB_DA8827AA_AS	100	0.01	180447	Vibrio cholerae	Vibrio cholerae	Vibrio	2014	Human	Bangladesh	90.2994684368246, 23.8981036259508	296405	4.03996	Asia
VIB_DA6964AA_AS	100	0.01	246717	Vibrio cholerae	Vibrio cholerae	Vibrio	2019	Fish	Tanzania	34.8914532778356, -6.16557708208992	237774	3.24083	Africa
VIB_DA6962AA_AS	100	0.01	172427	Vibrio cholerae	Vibrio cholerae	Vibrio	2019	Fish	Tanzania	34.8914532778356, -6.16557708208992	237774	3.24083	Africa
VIB_DA6961AA_AS	100	0.01	235839	Vibrio cholerae	Vibrio cholerae	Vibrio	2019	Freshwater	Tanzania	34.8914532778356, -6.16557708208992	237774	3.24083	Africa
VIB_DA6959AA_AS	100	0.01	246717	Vibrio cholerae	Vibrio cholerae	Vibrio	2019	Fish	Tanzania	34.8914532778356, -6.16557708208992	237774	3.24083	Africa
VIB_DA6956AA_AS	100	0.01	235839	Vibrio cholerae	Vibrio cholerae	Vibrio	2009	Fish	Democratic Republic of the Congo	22.15809,-0.782953	690987	9.41806	Africa
VIB_DA6024AA_AS	100	0	272567	Vibrio cholerae	Vibrio cholerae	Vibrio	2012	Human	China	103.605463530314, 35.3025497521253	86951	1.18513	Asia
VIB_DA5791AA_AS	100	0.11	177246	Vibrio cholerae	Vibrio cholerae	Vibrio	1958	Human	Bangladesh	90.2994684368246, 23.8981036259508	296405	4.03996	Asia
VIB_DA5789AA_AS	99.62	1.15	117334	Vibrio cholerae	Vibrio cholerae	Vibrio	2006	Human	Russia	101.238729906984, 61.1161830788872	2029	0.027655	Europe
VIB_DA4745AA_AS	99.99	0.76	134082	Vibrio cholerae	Vibrio cholerae	Vibrio	2010	Human	Russia	101.238729906984, 61.1161830788872	2029	0.027655	Europe
VIB_DA4641AA_AS	95.69	3.13	118249	Vibrio cholerae	Vibrio cholerae	Vibrio	2013	Human	Mexico	-103.88124651154, 24.6789517342959	45782	0.624002	North America
VIB_DA6957AA_AS	100	0.01	235839	Vibrio cholerae	Vibrio cholerae	Vibrio	2009	Freshwater	Democratic Republic of the Congo	22.15809,-0.782953	690987	9.41806	Africa
VIB_DA5008AA_AS	100	0	198626	Vibrio cholerae	Vibrio cholerae	Vibrio	2010	Human	China	103.605463530314, 35.3025497521253	86951	1.18513	Asia
VIB_DA5007AA_AS	100	0	178731	Vibrio cholerae	Vibrio cholerae	Vibrio	2010	Human	China	103.605463530314, 35.3025497521253	86951	1.18513	Asia
VIB_DA5006AA_AS	100	0	171842	Vibrio cholerae	Vibrio cholerae	Vibrio	2010	Human	China	103.605463530314, 35.3025497521253	86951	1.18513	Asia
VIB_DA5002AA_AS	100	0	246266	Vibrio cholerae	Vibrio cholerae	Vibrio	2009	Human	China	103.605463530314, 35.3025497521253	86951	1.18513	Asia
VIB_DA4999AA_AS	100	0	198540	Vibrio cholerae	Vibrio cholerae	Vibrio	2009	Human	China	103.605463530314, 35.3025497521253	86951	1.18513	Asia
VIB_DA3667AA_AS	99.97	0.28	150705	Vibrio cholerae	Vibrio cholerae	Vibrio	1966	Freshwater	India	78.9114398396867, 20.5991791266055	1364402	18.5966	Asia
VIB_DA9044AA_AS	100	0.2	246584	Vibrio cholerae	Vibrio cholerae	Vibrio	2020	Freshwater	South Africa	24.276509,-30.895143	186463	2.54147	Africa
VIB_AA2051AA_AS	100	0.01	355622	Vibrio cholerae	Vibrio cholerae	Vibrio	2002	Human	Bangladesh	90.2994684368246, 23.8981036259508	296405	4.03996	Asia
VIB_AA2015AA_AS	100	0.01	355621	Vibrio cholerae	Vibrio cholerae	Vibrio	2002	Human	Bangladesh	90.2994684368246, 23.8981036259508	296405	4.03996	Asia
VIB_AA2014AA_AS	100	0.01	355621	Vibrio cholerae	Vibrio cholerae	Vibrio	2002	Human	Bangladesh	90.2994684368246, 23.8981036259508	296405	4.03996	Asia
VIB_DA8847AA_AS	100	0.01	246645	Vibrio cholerae	Vibrio cholerae	Vibrio	2014	Human	Bangladesh	90.2994684368246, 23.8981036259508	296405	4.03996	Asia
VIB_DA8846AA_AS	100	0.01	246641	Vibrio cholerae	Vibrio cholerae	Vibrio	2014	Human	Bangladesh	90.2994684368246, 23.8981036259508	296405	4.03996	Asia
VIB_DA8839AA_AS	100	0.01	221993	Vibrio cholerae	Vibrio cholerae	Vibrio	2014	Human	Bangladesh	90.2994684368246, 23.8981036259508	296405	4.03996	Asia
VIB_DA8832AA_AS	100	0.01	180451	Vibrio cholerae	Vibrio cholerae	Vibrio	2014	Human	Bangladesh	90.2994684368246, 23.8981036259508	296405	4.03996	Asia
VIB_DA8829AA_AS	100	0.01	180451	Vibrio cholerae	Vibrio cholerae	Vibrio	2014	Human	Bangladesh	90.2994684368246, 23.8981036259508	296405	4.03996	Asia
VIB_DA6203AA_AS	100	0.07	103999	Vibrio cholerae	Vibrio cholerae	Vibrio	Unknown	Human	USA	-97.1933786724782, 39.9382490812186	460	0.00626974	North America
VIB_EA0384AA_AS	100	0.01	245280	Vibrio cholerae	Vibrio cholerae	Vibrio	2020	Freshwater	South Africa	24.276509,-30.895143	186463	2.54147	Africa
VIB_DA4992AA_AS	100	0	181403	Vibrio cholerae	Vibrio cholerae	Vibrio	2004	Human	China	103.605463530314, 35.3025497521253	86951	1.18513	Asia
VIB_DA4995AA_AS	100	0	228790	Vibrio cholerae	Vibrio cholerae	Vibrio	2007	Human	China	103.605463530314, 35.3025497521253	86951	1.18513	Asia
VIB_DA4994AA_AS	100	0.01	246266	Vibrio cholerae	Vibrio cholerae	Vibrio	2006	Human	China	103.605463530314, 35.3025497521253	86951	1.18513	Asia
VIB_EA0391AA_AS	100	0.08	293659	Vibrio cholerae	Vibrio cholerae	Vibrio	2019	Freshwater	South Africa	24.276509,-30.895143	186463	2.54147	Africa
VIB_EA0372AA_AS	100	0	329061	Vibrio cholerae	Vibrio cholerae	Vibrio	2019	Food	South Africa	24.276509,-30.895143	186463	2.54147	Africa
GCF_009858395.1	100	0.01	178231	Vibrio cholerae O1 biovar El Tor	Vibrio cholerae	Vibrio	2015	Human	Bangladesh	90.2994684368246, 23.8981036259508	296405	4.03996	Asia
GCF_902809915.1	100	0	355529	Vibrio cholerae	Vibrio cholerae	Vibrio	Unknown	Unknown	Argentina	-67.506244,-39.649952	4550	0.0620159	South America
GCF_902385755.1	100	0.01	3041360	Vibrio cholerae	Vibrio cholerae	Vibrio	Unknown	Human	Unknown	Unknown	Unknown	0	Unknown
GCF_900604915.1	100	0.02	636791	Vibrio cholerae	Vibrio cholerae	Vibrio	2016	Ocean	South Korea	127.992288,36.079646	2993	0.0407942	Asia
GCF_900604885.1	100	0.02	636791	Vibrio cholerae	Vibrio cholerae	Vibrio	2016	Human	South Korea	127.992288,36.079646	2993	0.0407942	Asia
GCF_900324455.1	100	0.02	3041945	Vibrio cholerae	Vibrio cholerae	Vibrio	2014	Unknown	Bangladesh	90.2994684368246, 23.8981036259508	296405	4.03996	Asia
GCF_900324445.1	100	0.02	3041944	Vibrio cholerae	Vibrio cholerae	Vibrio	2014	Unknown	Bangladesh	90.2994684368246, 23.8981036259508	296405	4.03996	Asia
GCF_900324425.1	100	0.02	3041946	Vibrio cholerae	Vibrio cholerae	Vibrio	2013	Unknown	Bangladesh	90.2994684368246, 23.8981036259508	296405	4.03996	Asia
GCF_900205735.1	100	0.02	2961182	Vibrio cholerae O1 biovar El Tor str. N16961	Vibrio cholerae	Vibrio	1975	Unknown	Unknown	Unknown	Unknown	0	Unknown
GCF_019704255.1	100	1.31	3026055	Vibrio cholerae	Vibrio cholerae	Vibrio	2011	Unknown	India	78.9114398396867, 20.5991791266055	1364402	18.5966	Asia
GCF_019704235.1	100	0.61	3047641	Vibrio cholerae	Vibrio cholerae	Vibrio	2010	Unknown	India	78.9114398396867, 20.5991791266055	1364402	18.5966	Asia
GCF_019704215.1	100	3.36	3117466	Vibrio cholerae	Vibrio cholerae	Vibrio	2009	Unknown	India	78.9114398396867, 20.5991791266055	1364402	18.5966	Asia
GCF_019704195.1	100	0.11	2991699	Vibrio cholerae	Vibrio cholerae	Vibrio	2007	Unknown	India	78.9114398396867, 20.5991791266055	1364402	18.5966	Asia
GCF_019704175.1	100	0.96	3040126	Vibrio cholerae	Vibrio cholerae	Vibrio	2011	Unknown	India	78.9114398396867, 20.5991791266055	1364402	18.5966	Asia
GCF_019350895.1	100	0.01	355135	Vibrio cholerae	Vibrio cholerae	Vibrio	1994	Human	Brazil	-51.4615216095153, -10.7229800250882	173220	2.36096	South America
GCF_019350855.1	100	0.01	299257	Vibrio cholerae	Vibrio cholerae	Vibrio	1994	Human	Brazil	-51.4615216095153, -10.7229800250882	173220	2.36096	South America
GCF_019350805.1	100	0.04	299256	Vibrio cholerae	Vibrio cholerae	Vibrio	1994	Human	Brazil	-51.4615216095153, -10.7229800250882	173220	2.36096	South America
GCF_019350795.1	100	0.06	246701	Vibrio cholerae	Vibrio cholerae	Vibrio	1994	Human	Brazil	-51.4615216095153, -10.7229800250882	173220	2.36096	South America
GCF_019350775.1	100	0.02	360854	Vibrio cholerae	Vibrio cholerae	Vibrio	1994	Human	Brazil	-51.4615216095153, -10.7229800250882	173220	2.36096	South America
GCF_019350755.1	100	0.02	399579	Vibrio cholerae	Vibrio cholerae	Vibrio	1994	Human	Brazil	-51.4615216095153, -10.7229800250882	173220	2.36096	South America
GCF_019350715.1	100	0.01	399575	Vibrio cholerae	Vibrio cholerae	Vibrio	1994	Human	Brazil	-51.4615216095153, -10.7229800250882	173220	2.36096	South America
GCF_019350675.1	100	0.01	392929	Vibrio cholerae	Vibrio cholerae	Vibrio	1994	Human	Brazil	-51.4615216095153, -10.7229800250882	173220	2.36096	South America
GCF_019350655.1	100	0.02	346300	Vibrio cholerae	Vibrio cholerae	Vibrio	1994	Human	Brazil	-51.4615216095153, -10.7229800250882	173220	2.36096	South America
GCF_019350595.1	100	0.02	299258	Vibrio cholerae	Vibrio cholerae	Vibrio	1994	Human	Brazil	-51.4615216095153, -10.7229800250882	173220	2.36096	South America
GCF_018929475.1	100	1.18	167893	Vibrio cholerae O1	Vibrio cholerae	Vibrio	2016	Human	Zambia	27.5462531290769, -14.4338323941448	103929	1.41654	Africa
GCF_018929415.1	100	0.34	198889	Vibrio cholerae O1	Vibrio cholerae	Vibrio	2016	Human	Zambia	27.5462531290769, -14.4338323941448	103929	1.41654	Africa
GCF_018929395.1	100	0.48	198846	Vibrio cholerae O1	Vibrio cholerae	Vibrio	2009	Human	Zambia	27.5462531290769, -14.4338323941448	103929	1.41654	Africa
GCF_018929375.1	100	0.19	167893	Vibrio cholerae O1	Vibrio cholerae	Vibrio	2016	Human	Zambia	27.5462531290769, -14.4338323941448	103929	1.41654	Africa
GCF_018929315.1	100	1.07	215395	Vibrio cholerae O1	Vibrio cholerae	Vibrio	2016	Human	Zambia	27.5462531290769, -14.4338323941448	103929	1.41654	Africa
GCF_018929285.1	100	0.21	198550	Vibrio cholerae O1	Vibrio cholerae	Vibrio	2016	Human	Zambia	27.5462531290769, -14.4338323941448	103929	1.41654	Africa
GCF_018920385.1	100	0.03	121850	Vibrio cholerae	Vibrio cholerae	Vibrio	2017	Unknown	Bangladesh	90.2994684368246, 23.8981036259508	296405	4.03996	Asia
GCF_018916585.1	100	0.03	350776	Vibrio cholerae	Vibrio cholerae	Vibrio	2016	Human	Tanzania	34.8914532778356, -6.16557708208992	237774	3.24083	Africa
GCF_018916555.1	100	0.98	291883	Vibrio cholerae	Vibrio cholerae	Vibrio	2017	Human	Tanzania	34.8914532778356, -6.16557708208992	237774	3.24083	Africa
GCF_018916535.1	100	0.2	299343	Vibrio cholerae	Vibrio cholerae	Vibrio	2016	Human	Tanzania	34.8914532778356, -6.16557708208992	237774	3.24083	Africa
GCF_018916525.1	100	0.97	350768	Vibrio cholerae	Vibrio cholerae	Vibrio	2017	Human	Tanzania	34.8914532778356, -6.16557708208992	237774	3.24083	Africa
GCF_018398255.1	100	0.01	350736	Vibrio cholerae	Vibrio cholerae	Vibrio	2017	Human	Tanzania	34.8914532778356, -6.16557708208992	237774	3.24083	Africa
GCF_018398235.1	100	0.11	303260	Vibrio cholerae	Vibrio cholerae	Vibrio	2017	Human	Tanzania	34.8914532778356, -6.16557708208992	237774	3.24083	Africa
GCF_018398205.1	100	0.01	350736	Vibrio cholerae	Vibrio cholerae	Vibrio	2016	Human	Tanzania	34.8914532778356, -6.16557708208992	237774	3.24083	Africa
GCF_018398195.1	100	0.01	322856	Vibrio cholerae	Vibrio cholerae	Vibrio	2017	Human	Tanzania	34.8914532778356, -6.16557708208992	237774	3.24083	Africa
GCF_018398155.1	100	0.03	350756	Vibrio cholerae	Vibrio cholerae	Vibrio	2017	Human	Tanzania	34.8914532778356, -6.16557708208992	237774	3.24083	Africa
GCF_018398135.1	100	0.02	322871	Vibrio cholerae	Vibrio cholerae	Vibrio	2017	Human	Tanzania	34.8914532778356, -6.16557708208992	237774	3.24083	Africa
GCF_018398115.1	100	0.01	299331	Vibrio cholerae	Vibrio cholerae	Vibrio	2017	Human	Tanzania	34.8914532778356, -6.16557708208992	237774	3.24083	Africa
GCF_018398085.1	100	1.88	350768	Vibrio cholerae	Vibrio cholerae	Vibrio	2016	Human	Tanzania	34.8914532778356, -6.16557708208992	237774	3.24083	Africa
GCF_018398045.1	100	0.5	350736	Vibrio cholerae	Vibrio cholerae	Vibrio	2017	Human	Tanzania	34.8914532778356, -6.16557708208992	237774	3.24083	Africa
GCF_018398035.1	100	0.01	350768	Vibrio cholerae	Vibrio cholerae	Vibrio	2016	Human	Tanzania	34.8914532778356, -6.16557708208992	237774	3.24083	Africa
GCF_018398025.1	100	0.01	318887	Vibrio cholerae	Vibrio cholerae	Vibrio	2016	Human	Tanzania	34.8914532778356, -6.16557708208992	237774	3.24083	Africa
GCF_018398015.1	100	0.01	303299	Vibrio cholerae	Vibrio cholerae	Vibrio	2017	Human	Tanzania	34.8914532778356, -6.16557708208992	237774	3.24083	Africa
GCF_017948345.1	100	0.02	3035563	Vibrio cholerae MO10	Vibrio cholerae	Vibrio	1993	Human	India	78.9114398396867, 20.5991791266055	1364402	18.5966	Asia
GCF_017948285.1	100	0.02	3016351	Vibrio cholerae	Vibrio cholerae	Vibrio	1992	Human	Peru	-76.094188410012, -8.9411454556605	736195	10.0342	South America
GCF_016103065.1	100	0.02	247061	Vibrio cholerae	Vibrio cholerae	Vibrio	1993	Human	Russia	101.238729906984, 61.1161830788872	2029	0.027655	Europe
GCF_016103055.1	100	0	210277	Vibrio cholerae	Vibrio cholerae	Vibrio	1996	Unknown	Russia	101.238729906984, 61.1161830788872	2029	0.027655	Europe
GCF_015482825.1	100	0.04	3015051	Vibrio cholerae C6706	Vibrio cholerae	Vibrio	1991	Unknown	Peru	-76.094188410012, -8.9411454556605	736195	10.0342	South America
GCF_014489045.1	100	0.02	115093	Vibrio cholerae	Vibrio cholerae	Vibrio	1994	Human	Russia	101.238729906984, 61.1161830788872	2029	0.027655	Europe
GCF_014489005.1	100	0.03	139356	Vibrio cholerae	Vibrio cholerae	Vibrio	1994	Human	Russia	101.238729906984, 61.1161830788872	2029	0.027655	Europe
GCF_014217395.1	100	0.01	3102462	Vibrio cholerae MO10	Vibrio cholerae	Vibrio	1992	Human	India	78.9114398396867, 20.5991791266055	1364402	18.5966	Asia
GCF_013462495.1	100	0.12	3039067	Vibrio cholerae	Vibrio cholerae	Vibrio	2001	Human	China	103.605463530314, 35.3025497521253	86951	1.18513	Asia
GCF_013414465.1	100	0.02	118469	Vibrio cholerae O1 biovar El Tor	Vibrio cholerae	Vibrio	2018	Human	Bangladesh	90.2994684368246, 23.8981036259508	296405	4.03996	Asia
GCF_013414395.1	100	0.01	199250	Vibrio cholerae O1 biovar El Tor	Vibrio cholerae	Vibrio	2018	Human	Bangladesh	90.2994684368246, 23.8981036259508	296405	4.03996	Asia
GCF_013414385.1	100	0.01	199472	Vibrio cholerae O1 biovar El Tor	Vibrio cholerae	Vibrio	2017	Human	Bangladesh	90.2994684368246, 23.8981036259508	296405	4.03996	Asia
GCF_013378545.1	100	0.01	215439	Vibrio cholerae O1 biovar El Tor	Vibrio cholerae	Vibrio	2018	Human	India	78.9114398396867, 20.5991791266055	1364402	18.5966	Asia
GCF_013378485.1	100	0.01	235776	Vibrio cholerae O1 biovar El Tor	Vibrio cholerae	Vibrio	2018	Human	India	78.9114398396867, 20.5991791266055	1364402	18.5966	Asia
GCF_013111945.1	100	0.02	123147	Vibrio cholerae	Vibrio cholerae	Vibrio	2016	Unknown	Bangladesh	90.2994684368246, 23.8981036259508	296405	4.03996	Asia
GCF_013111125.1	100	0.01	151511	Vibrio cholerae	Vibrio cholerae	Vibrio	2015	Unknown	Bangladesh	90.2994684368246, 23.8981036259508	296405	4.03996	Asia
GCF_013111095.1	100	0.01	152431	Vibrio cholerae	Vibrio cholerae	Vibrio	2015	Unknown	Bangladesh	90.2994684368246, 23.8981036259508	296405	4.03996	Asia
GCF_013111085.1	100	0.01	135383	Vibrio cholerae	Vibrio cholerae	Vibrio	2015	Unknown	Bangladesh	90.2994684368246, 23.8981036259508	296405	4.03996	Asia
GCF_013111075.1	100	0.01	114933	Vibrio cholerae	Vibrio cholerae	Vibrio	2015	Unknown	Bangladesh	90.2994684368246, 23.8981036259508	296405	4.03996	Asia
GCF_013111025.1	100	0.01	126836	Vibrio cholerae	Vibrio cholerae	Vibrio	2015	Unknown	Bangladesh	90.2994684368246, 23.8981036259508	296405	4.03996	Asia
GCF_013111005.1	100	0.01	108713	Vibrio cholerae	Vibrio cholerae	Vibrio	2015	Unknown	Bangladesh	90.2994684368246, 23.8981036259508	296405	4.03996	Asia
GCF_013110995.1	100	0.01	135384	Vibrio cholerae	Vibrio cholerae	Vibrio	2015	Unknown	Bangladesh	90.2994684368246, 23.8981036259508	296405	4.03996	Asia
GCF_013110985.1	100	0.01	126835	Vibrio cholerae	Vibrio cholerae	Vibrio	2015	Unknown	Bangladesh	90.2994684368246, 23.8981036259508	296405	4.03996	Asia
GCF_013085165.1	100	0.02	3011453	Vibrio cholerae O1 biovar El Tor	Vibrio cholerae	Vibrio	1978	Human	Bahrain	50.539303,26.079941	1067	0.0145431	Asia
GCF_013085145.1	100	0.01	3058772	Vibrio cholerae O1 biovar El Tor	Vibrio cholerae	Vibrio	2011	Human	Democratic Republic of the Congo	22.15809,-0.782953	690987	9.41806	Africa
GCF_013085125.1	100	0.02	2962956	Vibrio cholerae O1 biovar El Tor	Vibrio cholerae	Vibrio	1976	Human	Bangladesh	90.2994684368246, 23.8981036259508	296405	4.03996	Asia
GCF_013085105.1	100	0.05	3020257	Vibrio cholerae O1 biovar El Tor	Vibrio cholerae	Vibrio	1991	Human	Peru	-76.094188410012, -8.9411454556605	736195	10.0342	South America
GCF_013085075.1	100	0.01	3015077	Vibrio cholerae C6706	Vibrio cholerae	Vibrio	1991	Human	Peru	-76.094188410012, -8.9411454556605	736195	10.0342	South America
GCF_012911575.1	100	0.02	2096180	Vibrio cholerae	Vibrio cholerae	Vibrio	2018	Human	Zimbabwe	29.8431351209354, -18.7815802956006	164181	2.23776	Africa
GCF_009938115.1	100	0	2961008	Vibrio cholerae O1	Vibrio cholerae	Vibrio	Unknown	Unknown	Unknown	Unknown	Unknown	0	Unknown
GCF_009858995.1	100	0.01	127920	Vibrio cholerae O1 biovar El Tor	Vibrio cholerae	Vibrio	2018	Human	Bangladesh	90.2994684368246, 23.8981036259508	296405	4.03996	Asia
GCF_009858985.1	100	0.01	171366	Vibrio cholerae O1 biovar El Tor	Vibrio cholerae	Vibrio	2018	Human	Bangladesh	90.2994684368246, 23.8981036259508	296405	4.03996	Asia
GCF_009858955.1	100	0.01	167563	Vibrio cholerae O1 biovar El Tor	Vibrio cholerae	Vibrio	2018	Human	Bangladesh	90.2994684368246, 23.8981036259508	296405	4.03996	Asia
GCF_009858945.1	100	0.01	235876	Vibrio cholerae O1 biovar El Tor	Vibrio cholerae	Vibrio	2018	Human	Bangladesh	90.2994684368246, 23.8981036259508	296405	4.03996	Asia
GCF_009858845.1	100	0.08	109329	Vibrio cholerae O1 biovar El Tor	Vibrio cholerae	Vibrio	2018	Human	Bangladesh	90.2994684368246, 23.8981036259508	296405	4.03996	Asia
GCF_009858815.1	100	0.01	122282	Vibrio cholerae O1 biovar El Tor	Vibrio cholerae	Vibrio	2018	Human	Bangladesh	90.2994684368246, 23.8981036259508	296405	4.03996	Asia
GCF_009858755.1	100	0.01	235876	Vibrio cholerae O1 biovar El Tor	Vibrio cholerae	Vibrio	2018	Human	Bangladesh	90.2994684368246, 23.8981036259508	296405	4.03996	Asia
GCF_009858735.1	100	0.02	222462	Vibrio cholerae O1 biovar El Tor	Vibrio cholerae	Vibrio	2018	Human	Bangladesh	90.2994684368246, 23.8981036259508	296405	4.03996	Asia
GCF_009858725.1	100	0.02	214084	Vibrio cholerae O1 biovar El Tor	Vibrio cholerae	Vibrio	2018	Human	Bangladesh	90.2994684368246, 23.8981036259508	296405	4.03996	Asia
GCF_009858715.1	100	0.02	299366	Vibrio cholerae O1 biovar El Tor	Vibrio cholerae	Vibrio	2018	Human	Bangladesh	90.2994684368246, 23.8981036259508	296405	4.03996	Asia
GCF_009858675.1	100	0.01	246717	Vibrio cholerae O1 biovar El Tor	Vibrio cholerae	Vibrio	2018	Human	Bangladesh	90.2994684368246, 23.8981036259508	296405	4.03996	Asia
GCF_009858635.1	100	0.01	246717	Vibrio cholerae O1 biovar El Tor	Vibrio cholerae	Vibrio	2018	Human	Bangladesh	90.2994684368246, 23.8981036259508	296405	4.03996	Asia
GCF_009858605.1	100	0.01	246717	Vibrio cholerae O1 biovar El Tor	Vibrio cholerae	Vibrio	2018	Human	Bangladesh	90.2994684368246, 23.8981036259508	296405	4.03996	Asia
GCF_009858595.1	100	0.01	299366	Vibrio cholerae O1 biovar El Tor	Vibrio cholerae	Vibrio	2018	Human	Bangladesh	90.2994684368246, 23.8981036259508	296405	4.03996	Asia
GCF_009858565.1	100	0.01	178506	Vibrio cholerae O1 biovar El Tor	Vibrio cholerae	Vibrio	2017	Human	Bangladesh	90.2994684368246, 23.8981036259508	296405	4.03996	Asia
GCF_009858545.1	100	0.01	172407	Vibrio cholerae O1 biovar El Tor	Vibrio cholerae	Vibrio	2017	Human	Bangladesh	90.2994684368246, 23.8981036259508	296405	4.03996	Asia
GCF_009858515.1	100	0.01	222462	Vibrio cholerae O1 biovar El Tor	Vibrio cholerae	Vibrio	2017	Human	Bangladesh	90.2994684368246, 23.8981036259508	296405	4.03996	Asia
GCF_009858505.1	100	0.01	180514	Vibrio cholerae O1 biovar El Tor	Vibrio cholerae	Vibrio	2017	Human	Bangladesh	90.2994684368246, 23.8981036259508	296405	4.03996	Asia
GCF_009858475.1	100	0.01	180514	Vibrio cholerae O1 biovar El Tor	Vibrio cholerae	Vibrio	2017	Human	Bangladesh	90.2994684368246, 23.8981036259508	296405	4.03996	Asia
GCF_009858455.1	100	0.01	214431	Vibrio cholerae O1 biovar El Tor	Vibrio cholerae	Vibrio	2017	Human	Bangladesh	90.2994684368246, 23.8981036259508	296405	4.03996	Asia
GCF_009858435.1	100	0.02	222462	Vibrio cholerae O1 biovar El Tor	Vibrio cholerae	Vibrio	2016	Human	Bangladesh	90.2994684368246, 23.8981036259508	296405	4.03996	Asia
GCF_009858425.1	100	0.01	222462	Vibrio cholerae O1 biovar El Tor	Vibrio cholerae	Vibrio	2016	Human	Bangladesh	90.2994684368246, 23.8981036259508	296405	4.03996	Asia
GCF_009858405.1	100	0.01	222462	Vibrio cholerae O1 biovar El Tor	Vibrio cholerae	Vibrio	2015	Human	Bangladesh	90.2994684368246, 23.8981036259508	296405	4.03996	Asia
GCF_009858375.1	100	0.01	180513	Vibrio cholerae O1 biovar El Tor	Vibrio cholerae	Vibrio	2015	Human	Bangladesh	90.2994684368246, 23.8981036259508	296405	4.03996	Asia
GCF_009858365.1	100	0.01	180514	Vibrio cholerae O1 biovar El Tor	Vibrio cholerae	Vibrio	2015	Human	Bangladesh	90.2994684368246, 23.8981036259508	296405	4.03996	Asia
GCF_009858355.1	100	0.01	172409	Vibrio cholerae O1 biovar El Tor	Vibrio cholerae	Vibrio	2016	Human	Bangladesh	90.2994684368246, 23.8981036259508	296405	4.03996	Asia
GCF_009799825.1	100	0.02	2983109	Vibrio cholerae	Vibrio cholerae	Vibrio	2015	Human	Democratic Republic of the Congo	22.15809,-0.782953	690987	9.41806	Africa
GCF_009763945.1	100	0.03	3019938	Vibrio cholerae C6706	Vibrio cholerae	Vibrio	Unknown	Unknown	Unknown	Unknown	Unknown	0	Unknown
GCF_009763825.1	100	0.01	3082401	Vibrio cholerae	Vibrio cholerae	Vibrio	Unknown	Unknown	Japan	138.341994046054, 36.3665027558953	1740	0.023716	Asia
GCF_009729525.1	100	0.01	215352	Vibrio cholerae O1 biovar El Tor	Vibrio cholerae	Vibrio	2017	Human	Iraq	43.4847916068156, 33.6761353933836	22740	0.309943	Asia
GCF_009728505.1	100	0.56	180802	Vibrio cholerae	Vibrio cholerae	Vibrio	1985	Human	Azerbaijan	47.738481,40.645262	18	0.000245338	Asia
GCF_009728405.1	100	0.01	139570	Vibrio cholerae	Vibrio cholerae	Vibrio	1980	Human	Russia	101.238729906984, 61.1161830788872	2029	0.027655	Europe
GCF_009728375.1	100	0.03	167923	Vibrio cholerae	Vibrio cholerae	Vibrio	1994	Human	Russia	101.238729906984, 61.1161830788872	2029	0.027655	Europe
GCF_009728325.1	100	0.02	144061	Vibrio cholerae	Vibrio cholerae	Vibrio	1991	Human	Azerbaijan	47.738481,40.645262	18	0.000245338	Asia
GCF_009728295.1	100	0.05	102598	Vibrio cholerae	Vibrio cholerae	Vibrio	1989	Human	Azerbaijan	47.738481,40.645262	18	0.000245338	Asia
GCF_009728255.1	99.99	0.01	197753	Vibrio cholerae	Vibrio cholerae	Vibrio	Unknown	Human	Russia	101.238729906984, 61.1161830788872	2029	0.027655	Europe
GCF_009728205.1	100	0.01	100156	Vibrio cholerae	Vibrio cholerae	Vibrio	1994	Unknown	Russia	101.238729906984, 61.1161830788872	2029	0.027655	Europe
GCF_009653765.1	100	0.01	246540	Vibrio cholerae	Vibrio cholerae	Vibrio	1999	Unknown	Russia	101.238729906984, 61.1161830788872	2029	0.027655	Europe
GCF_009653755.1	100	0	246731	Vibrio cholerae	Vibrio cholerae	Vibrio	1999	Human	Russia	101.238729906984, 61.1161830788872	2029	0.027655	Europe
GCF_009653715.1	100	0.08	103380	Vibrio cholerae	Vibrio cholerae	Vibrio	1999	Unknown	Russia	101.238729906984, 61.1161830788872	2029	0.027655	Europe
GCF_009653705.1	100	0.01	351932	Vibrio cholerae	Vibrio cholerae	Vibrio	1999	Human	Russia	101.238729906984, 61.1161830788872	2029	0.027655	Europe
GCF_009653685.1	100	0	351930	Vibrio cholerae	Vibrio cholerae	Vibrio	1999	Human	Russia	101.238729906984, 61.1161830788872	2029	0.027655	Europe
GCF_008632395.1	100	0.01	246082	Vibrio cholerae O1 biovar El Tor	Vibrio cholerae	Vibrio	1993	Human	Russia	101.238729906984, 61.1161830788872	2029	0.027655	Europe
GCF_007624355.1	100	0.02	249566	Vibrio cholerae	Vibrio cholerae	Vibrio	Unknown	Unknown	Unknown	Unknown	Unknown	0	Unknown
GCF_007050395.1	100	0.07	232250	Vibrio cholerae	Vibrio cholerae	Vibrio	2017	Unknown	Bangladesh	90.2994684368246, 23.8981036259508	296405	4.03996	Asia
GCF_007050355.1	100	0.07	232250	Vibrio cholerae	Vibrio cholerae	Vibrio	2017	Unknown	Bangladesh	90.2994684368246, 23.8981036259508	296405	4.03996	Asia
GCF_004801065.1	100	0.19	176278	Vibrio cholerae O1 biovar El Tor	Vibrio cholerae	Vibrio	1972	Human	Unknown	Unknown	Unknown	0	Unknown
GCF_004801055.1	100	0.12	197986	Vibrio cholerae O1 biovar El Tor	Vibrio cholerae	Vibrio	1970	Human	Unknown	Unknown	Unknown	0	Unknown
GCF_004801035.1	100	0.03	178829	Vibrio cholerae O1 biovar El Tor	Vibrio cholerae	Vibrio	1970	Human	Unknown	Unknown	Unknown	0	Unknown
GCF_004358225.1	100	0.02	164839	Vibrio cholerae	Vibrio cholerae	Vibrio	1977	Human	Azerbaijan	47.738481,40.645262	18	0.000245338	Asia
GCF_004358215.1	100	0.03	175865	Vibrio cholerae	Vibrio cholerae	Vibrio	1970	Human	Russia	101.238729906984, 61.1161830788872	2029	0.027655	Europe
GCF_004309765.1	100	0.08	235586	Vibrio cholerae	Vibrio cholerae	Vibrio	2015	Human	India	78.9114398396867, 20.5991791266055	1364402	18.5966	Asia
GCF_004123225.1	100	0.05	354904	Vibrio cholerae	Vibrio cholerae	Vibrio	1992	Human	Brazil	-51.4615216095153, -10.7229800250882	173220	2.36096	South America
GCF_004123215.1	100	0.02	299261	Vibrio cholerae	Vibrio cholerae	Vibrio	1993	Human	Brazil	-51.4615216095153, -10.7229800250882	173220	2.36096	South America
GCF_004122025.1	100	0.18	354930	Vibrio cholerae	Vibrio cholerae	Vibrio	1991	Human	Brazil	-51.4615216095153, -10.7229800250882	173220	2.36096	South America
GCF_004122015.1	100	0.02	346310	Vibrio cholerae	Vibrio cholerae	Vibrio	1994	Human	Brazil	-51.4615216095153, -10.7229800250882	173220	2.36096	South America
GCF_004122005.1	100	0.09	262735	Vibrio cholerae	Vibrio cholerae	Vibrio	1993	Human	Brazil	-51.4615216095153, -10.7229800250882	173220	2.36096	South America
GCF_004121995.1	100	0.02	355160	Vibrio cholerae	Vibrio cholerae	Vibrio	1994	Human	Brazil	-51.4615216095153, -10.7229800250882	173220	2.36096	South America
GCF_004121965.1	100	0.01	354958	Vibrio cholerae	Vibrio cholerae	Vibrio	1994	Human	Brazil	-51.4615216095153, -10.7229800250882	173220	2.36096	South America
GCF_004121945.1	100	0.01	303190	Vibrio cholerae	Vibrio cholerae	Vibrio	1993	Human	Brazil	-51.4615216095153, -10.7229800250882	173220	2.36096	South America
GCF_004121915.1	100	0.04	251566	Vibrio cholerae	Vibrio cholerae	Vibrio	1992	Unknown	Brazil	-51.4615216095153, -10.7229800250882	173220	2.36096	South America
GCF_004121905.1	100	0.04	310147	Vibrio cholerae	Vibrio cholerae	Vibrio	1992	Human	Brazil	-51.4615216095153, -10.7229800250882	173220	2.36096	South America
GCF_004121895.1	100	0.02	354858	Vibrio cholerae	Vibrio cholerae	Vibrio	1991	Human	Brazil	-51.4615216095153, -10.7229800250882	173220	2.36096	South America
GCF_004121875.1	100	0.02	355220	Vibrio cholerae	Vibrio cholerae	Vibrio	1994	Human	Brazil	-51.4615216095153, -10.7229800250882	173220	2.36096	South America
GCF_004121835.1	100	0.02	354833	Vibrio cholerae	Vibrio cholerae	Vibrio	1994	Human	Brazil	-51.4615216095153, -10.7229800250882	173220	2.36096	South America
GCF_004121805.1	100	0.03	239287	Vibrio cholerae	Vibrio cholerae	Vibrio	1993	Human	Brazil	-51.4615216095153, -10.7229800250882	173220	2.36096	South America
GCF_004121795.1	100	0.02	310207	Vibrio cholerae	Vibrio cholerae	Vibrio	1992	Human	Brazil	-51.4615216095153, -10.7229800250882	173220	2.36096	South America
GCF_004121735.1	100	0.01	338637	Vibrio cholerae	Vibrio cholerae	Vibrio	1994	Human	Brazil	-51.4615216095153, -10.7229800250882	173220	2.36096	South America
GCF_004121695.1	99.99	0.14	355623	Vibrio cholerae	Vibrio cholerae	Vibrio	1992	Unknown	Brazil	-51.4615216095153, -10.7229800250882	173220	2.36096	South America
GCF_004121685.1	100	0.03	283174	Vibrio cholerae	Vibrio cholerae	Vibrio	1994	Human	Brazil	-51.4615216095153, -10.7229800250882	173220	2.36096	South America
GCF_004120685.1	99.99	0.03	346282	Vibrio cholerae O1 biovar El Tor	Vibrio cholerae	Vibrio	1994	Human	Brazil	-51.4615216095153, -10.7229800250882	173220	2.36096	South America
GCF_003719755.1	100	0.14	3075249	Vibrio cholerae	Vibrio cholerae	Vibrio	2002	Unknown	Unknown	Unknown	Unknown	0	Unknown
GCF_003574155.1	100	0.08	4057041	Vibrio cholerae	Vibrio cholerae	Vibrio	Unknown	Human	Unknown	Unknown	Unknown	0	Unknown
GCF_003205755.1	100	0.01	231473	Vibrio cholerae	Vibrio cholerae	Vibrio	2014	Human	Uganda	32.340868,1.428016	115621	1.5759	Africa
GCF_003205735.1	100	0.01	215352	Vibrio cholerae	Vibrio cholerae	Vibrio	2015	Human	Uganda	32.340868,1.428016	115621	1.5759	Africa
GCF_003205705.1	100	0.01	231365	Vibrio cholerae	Vibrio cholerae	Vibrio	2014	Human	Uganda	32.340868,1.428016	115621	1.5759	Africa
GCF_003205685.1	100	0.01	235776	Vibrio cholerae	Vibrio cholerae	Vibrio	2014	Human	Uganda	32.340868,1.428016	115621	1.5759	Africa
GCF_003205675.1	100	0.01	215352	Vibrio cholerae	Vibrio cholerae	Vibrio	2015	Human	Uganda	32.340868,1.428016	115621	1.5759	Africa
GCF_003205655.1	100	0.01	215352	Vibrio cholerae	Vibrio cholerae	Vibrio	2015	Human	Uganda	32.340868,1.428016	115621	1.5759	Africa
GCF_003205635.1	100	0.01	215352	Vibrio cholerae	Vibrio cholerae	Vibrio	2016	Human	Uganda	32.340868,1.428016	115621	1.5759	Africa
GCF_003097695.1	100	0.02	3015094	Vibrio cholerae	Vibrio cholerae	Vibrio	1992	Human	USA	-97.1933786724782, 39.9382490812186	460	0.00626974	North America
GCF_003063785.1	100	0.02	2975504	Vibrio cholerae	Vibrio cholerae	Vibrio	1975	Human	Bangladesh	90.2994684368246, 23.8981036259508	296405	4.03996	Asia
GCF_003015005.1	100	0.01	198101	Vibrio cholerae	Vibrio cholerae	Vibrio	2011	Human	Ukraine	31.32756,49.026607	1448	0.019736	Europe
GCF_003013485.1	100	0.02	356098	Vibrio cholerae	Vibrio cholerae	Vibrio	1966	Human	Iraq	43.4847916068156, 33.6761353933836	22740	0.309943	Asia
GCF_002997215.1	100	0.02	3015093	Vibrio cholerae	Vibrio cholerae	Vibrio	1992	Human	Peru	-76.094188410012, -8.9411454556605	736195	10.0342	South America
GCF_002911455.1	100	0.02	176375	Vibrio cholerae	Vibrio cholerae	Vibrio	1972	Human	Russia	101.238729906984, 61.1161830788872	2029	0.027655	Europe
GCF_002892855.1	100	0.02	3015092	Vibrio cholerae	Vibrio cholerae	Vibrio	1992	Human	USA	-97.1933786724782, 39.9382490812186	460	0.00626974	North America
GCF_002808485.1	100	0.01	215352	Vibrio cholerae	Vibrio cholerae	Vibrio	2013	Human	Bangladesh	90.2994684368246, 23.8981036259508	296405	4.03996	Asia
GCF_002808465.1	100	0.01	178258	Vibrio cholerae	Vibrio cholerae	Vibrio	2013	Human	Bangladesh	90.2994684368246, 23.8981036259508	296405	4.03996	Asia
GCF_002808435.1	100	0.01	180414	Vibrio cholerae	Vibrio cholerae	Vibrio	2013	Human	Bangladesh	90.2994684368246, 23.8981036259508	296405	4.03996	Asia
GCF_002808415.1	100	0.01	178126	Vibrio cholerae	Vibrio cholerae	Vibrio	2013	Human	Bangladesh	90.2994684368246, 23.8981036259508	296405	4.03996	Asia
GCF_002808405.1	100	0.01	178126	Vibrio cholerae	Vibrio cholerae	Vibrio	2013	Unknown	Bangladesh	90.2994684368246, 23.8981036259508	296405	4.03996	Asia
GCF_002808365.1	100	0.01	178125	Vibrio cholerae	Vibrio cholerae	Vibrio	2013	Unknown	Bangladesh	90.2994684368246, 23.8981036259508	296405	4.03996	Asia
GCF_002808355.1	100	0.01	158934	Vibrio cholerae	Vibrio cholerae	Vibrio	2013	Unknown	Bangladesh	90.2994684368246, 23.8981036259508	296405	4.03996	Asia
GCF_002808345.1	100	0.01	215352	Vibrio cholerae	Vibrio cholerae	Vibrio	2013	Human	Bangladesh	90.2994684368246, 23.8981036259508	296405	4.03996	Asia
GCF_002808325.1	100	0.01	222206	Vibrio cholerae	Vibrio cholerae	Vibrio	2013	Unknown	Bangladesh	90.2994684368246, 23.8981036259508	296405	4.03996	Asia
GCF_002808305.1	100	0.01	135606	Vibrio cholerae	Vibrio cholerae	Vibrio	2014	Unknown	Bangladesh	90.2994684368246, 23.8981036259508	296405	4.03996	Asia
GCF_002808275.1	100	0.01	215439	Vibrio cholerae	Vibrio cholerae	Vibrio	2013	Human	Bangladesh	90.2994684368246, 23.8981036259508	296405	4.03996	Asia
GCF_002808265.1	100	0.01	178318	Vibrio cholerae	Vibrio cholerae	Vibrio	2013	Human	Bangladesh	90.2994684368246, 23.8981036259508	296405	4.03996	Asia
GCF_002808225.1	100	0.01	215352	Vibrio cholerae	Vibrio cholerae	Vibrio	2013	Human	Bangladesh	90.2994684368246, 23.8981036259508	296405	4.03996	Asia
GCF_002808215.1	100	0.01	178125	Vibrio cholerae	Vibrio cholerae	Vibrio	2013	Human	Bangladesh	90.2994684368246, 23.8981036259508	296405	4.03996	Asia
GCF_002808205.1	100	0.01	178407	Vibrio cholerae	Vibrio cholerae	Vibrio	2014	Unknown	Bangladesh	90.2994684368246, 23.8981036259508	296405	4.03996	Asia
GCF_002808165.1	100	0.01	178126	Vibrio cholerae	Vibrio cholerae	Vibrio	2013	Human	Bangladesh	90.2994684368246, 23.8981036259508	296405	4.03996	Asia
GCF_002808155.1	100	0.01	178318	Vibrio cholerae	Vibrio cholerae	Vibrio	2014	Unknown	Bangladesh	90.2994684368246, 23.8981036259508	296405	4.03996	Asia
GCF_002808145.1	100	0.01	215439	Vibrio cholerae	Vibrio cholerae	Vibrio	2013	Human	Bangladesh	90.2994684368246, 23.8981036259508	296405	4.03996	Asia
GCF_002808125.1	100	0.01	215352	Vibrio cholerae	Vibrio cholerae	Vibrio	2014	Unknown	Bangladesh	90.2994684368246, 23.8981036259508	296405	4.03996	Asia
GCF_002808105.1	100	0.01	178949	Vibrio cholerae	Vibrio cholerae	Vibrio	2014	Human	Bangladesh	90.2994684368246, 23.8981036259508	296405	4.03996	Asia
GCF_002808075.1	100	0.01	178126	Vibrio cholerae	Vibrio cholerae	Vibrio	2013	Unknown	Bangladesh	90.2994684368246, 23.8981036259508	296405	4.03996	Asia
GCF_002808065.1	100	0.01	215352	Vibrio cholerae	Vibrio cholerae	Vibrio	2013	Human	Bangladesh	90.2994684368246, 23.8981036259508	296405	4.03996	Asia
GCF_002807985.1	100	0.01	180414	Vibrio cholerae	Vibrio cholerae	Vibrio	2013	Unknown	Bangladesh	90.2994684368246, 23.8981036259508	296405	4.03996	Asia
GCF_002807975.1	100	0.01	178015	Vibrio cholerae	Vibrio cholerae	Vibrio	2014	Unknown	Bangladesh	90.2994684368246, 23.8981036259508	296405	4.03996	Asia
GCF_002807965.1	100	0.01	180414	Vibrio cholerae	Vibrio cholerae	Vibrio	2013	Human	Bangladesh	90.2994684368246, 23.8981036259508	296405	4.03996	Asia
GCF_002807945.1	100	0.01	178949	Vibrio cholerae	Vibrio cholerae	Vibrio	2013	Human	Bangladesh	90.2994684368246, 23.8981036259508	296405	4.03996	Asia
GCF_002807895.1	100	0.01	178404	Vibrio cholerae	Vibrio cholerae	Vibrio	2014	Human	Bangladesh	90.2994684368246, 23.8981036259508	296405	4.03996	Asia
GCF_002807875.1	100	0.01	178092	Vibrio cholerae	Vibrio cholerae	Vibrio	2013	Human	Bangladesh	90.2994684368246, 23.8981036259508	296405	4.03996	Asia
GCF_002807865.1	100	0.01	169833	Vibrio cholerae	Vibrio cholerae	Vibrio	2014	Human	Bangladesh	90.2994684368246, 23.8981036259508	296405	4.03996	Asia
GCF_002807835.1	100	0.01	215439	Vibrio cholerae	Vibrio cholerae	Vibrio	2013	Unknown	Bangladesh	90.2994684368246, 23.8981036259508	296405	4.03996	Asia
GCF_002807825.1	100	0.01	178091	Vibrio cholerae	Vibrio cholerae	Vibrio	2014	Human	Bangladesh	90.2994684368246, 23.8981036259508	296405	4.03996	Asia
GCF_002807805.1	100	0.01	178404	Vibrio cholerae	Vibrio cholerae	Vibrio	2014	Unknown	Bangladesh	90.2994684368246, 23.8981036259508	296405	4.03996	Asia
GCF_002807785.1	100	0.01	178392	Vibrio cholerae	Vibrio cholerae	Vibrio	2014	Human	Bangladesh	90.2994684368246, 23.8981036259508	296405	4.03996	Asia
GCF_002807765.1	100	0.01	180414	Vibrio cholerae	Vibrio cholerae	Vibrio	2013	Human	Bangladesh	90.2994684368246, 23.8981036259508	296405	4.03996	Asia
GCF_002807735.1	100	0.01	178126	Vibrio cholerae	Vibrio cholerae	Vibrio	2013	Unknown	Bangladesh	90.2994684368246, 23.8981036259508	296405	4.03996	Asia
GCF_002807725.1	100	0.01	215354	Vibrio cholerae	Vibrio cholerae	Vibrio	2013	Unknown	Bangladesh	90.2994684368246, 23.8981036259508	296405	4.03996	Asia
GCF_002807705.1	100	0.01	178123	Vibrio cholerae	Vibrio cholerae	Vibrio	2014	Human	Bangladesh	90.2994684368246, 23.8981036259508	296405	4.03996	Asia
GCF_002749635.1	100	0.02	2992571	Vibrio cholerae	Vibrio cholerae	Vibrio	1978	Human	Bahrain	50.539303,26.079941	1067	0.0145431	Asia
GCF_002407455.1	99.88	0.04	555052	Vibrio cholerae VC0101557	Vibrio cholerae	Vibrio	2001	Human	South Korea	127.992288,36.079646	2993	0.0407942	Asia
GCF_002313005.1	100	0.98	3026998	Vibrio cholerae	Vibrio cholerae	Vibrio	2006	Human	China	103.605463530314, 35.3025497521253	86951	1.18513	Asia
GCF_002204095.1	100	0.01	127126	Vibrio cholerae	Vibrio cholerae	Vibrio	2011	Human	Ukraine	31.32756,49.026607	1448	0.019736	Europe
GCF_002196175.1	100	0.01	349430	Vibrio cholerae	Vibrio cholerae	Vibrio	2016	Human	Ukraine	31.32756,49.026607	1448	0.019736	Europe
GCF_002196155.1	100	0.02	227762	Vibrio cholerae	Vibrio cholerae	Vibrio	Unknown	Human	Ukraine	31.32756,49.026607	1448	0.019736	Europe
GCF_002196135.1	100	0	139355	Vibrio cholerae	Vibrio cholerae	Vibrio	2016	Unknown	Ukraine	31.32756,49.026607	1448	0.019736	Europe
GCF_002196105.1	100	0	143116	Vibrio cholerae	Vibrio cholerae	Vibrio	2016	Unknown	Ukraine	31.32756,49.026607	1448	0.019736	Europe
GCF_002194335.1	100	0.02	246657	Vibrio cholerae O139	Vibrio cholerae	Vibrio	2001	Human	India	78.9114398396867, 20.5991791266055	1364402	18.5966	Asia
GCF_002194305.1	100	0.04	246654	Vibrio cholerae O139	Vibrio cholerae	Vibrio	1994	Human	India	78.9114398396867, 20.5991791266055	1364402	18.5966	Asia
GCF_002194295.1	100	0.02	228040	Vibrio cholerae O139	Vibrio cholerae	Vibrio	2003	Human	India	78.9114398396867, 20.5991791266055	1364402	18.5966	Asia
GCF_002194265.1	100	0.03	355144	Vibrio cholerae O139	Vibrio cholerae	Vibrio	2002	Human	India	78.9114398396867, 20.5991791266055	1364402	18.5966	Asia
GCF_002194245.1	100	0.03	199709	Vibrio cholerae O139	Vibrio cholerae	Vibrio	2000	Human	India	78.9114398396867, 20.5991791266055	1364402	18.5966	Asia
GCF_002194185.1	100	0.02	302699	Vibrio cholerae O139	Vibrio cholerae	Vibrio	1997	Human	India	78.9114398396867, 20.5991791266055	1364402	18.5966	Asia
GCF_002194165.1	100	0.05	246677	Vibrio cholerae O139	Vibrio cholerae	Vibrio	1999	Human	India	78.9114398396867, 20.5991791266055	1364402	18.5966	Asia
GCF_002194155.1	100	0.02	246656	Vibrio cholerae O139	Vibrio cholerae	Vibrio	1995	Human	India	78.9114398396867, 20.5991791266055	1364402	18.5966	Asia
GCF_002102575.1	100	0.03	172451	Vibrio cholerae	Vibrio cholerae	Vibrio	1986	Human	Guinea	-9.673073,9.986341	68305	0.930988	Africa
GCF_002099125.1	100	0.01	235749	Vibrio cholerae	Vibrio cholerae	Vibrio	2002	Human	Mozambique	35.531862,-18.668709	350584	4.77841	Africa
GCF_002099115.1	100	0.01	235757	Vibrio cholerae	Vibrio cholerae	Vibrio	2005	Human	Mozambique	35.531862,-18.668709	350584	4.77841	Africa
GCF_002099095.1	100	0.04	235741	Vibrio cholerae	Vibrio cholerae	Vibrio	2002	Human	Mozambique	35.531862,-18.668709	350584	4.77841	Africa
GCF_002099065.1	100	0.01	235689	Vibrio cholerae	Vibrio cholerae	Vibrio	2002	Human	Mozambique	35.531862,-18.668709	350584	4.77841	Africa
GCF_002099055.1	100	0.01	168110	Vibrio cholerae	Vibrio cholerae	Vibrio	2002	Human	Mozambique	35.531862,-18.668709	350584	4.77841	Africa
GCF_002099035.1	100	0.01	235753	Vibrio cholerae	Vibrio cholerae	Vibrio	2002	Human	Mozambique	35.531862,-18.668709	350584	4.77841	Africa
GCF_002099015.1	100	0.01	246625	Vibrio cholerae	Vibrio cholerae	Vibrio	2002	Human	Mozambique	35.531862,-18.668709	350584	4.77841	Africa
GCF_002098995.1	100	0.01	235697	Vibrio cholerae	Vibrio cholerae	Vibrio	2002	Human	Mozambique	35.531862,-18.668709	350584	4.77841	Africa
GCF_002098965.1	100	0.01	235733	Vibrio cholerae	Vibrio cholerae	Vibrio	2002	Human	Mozambique	35.531862,-18.668709	350584	4.77841	Africa
GCF_002098955.1	100	0.01	215343	Vibrio cholerae	Vibrio cholerae	Vibrio	2002	Human	Mozambique	35.531862,-18.668709	350584	4.77841	Africa
GCF_002098935.1	100	0.01	274420	Vibrio cholerae	Vibrio cholerae	Vibrio	2002	Human	Mozambique	35.531862,-18.668709	350584	4.77841	Africa
GCF_002098915.1	100	0.01	299283	Vibrio cholerae	Vibrio cholerae	Vibrio	2003	Human	Mozambique	35.531862,-18.668709	350584	4.77841	Africa
GCF_002098885.1	100	0.01	235757	Vibrio cholerae	Vibrio cholerae	Vibrio	2003	Human	Mozambique	35.531862,-18.668709	350584	4.77841	Africa
GCF_002098875.1	100	0.01	246625	Vibrio cholerae	Vibrio cholerae	Vibrio	2003	Human	Mozambique	35.531862,-18.668709	350584	4.77841	Africa
GCF_002098845.1	100	0.04	198190	Vibrio cholerae	Vibrio cholerae	Vibrio	Unknown	Human	Mozambique	35.531862,-18.668709	350584	4.77841	Africa
GCF_002098835.1	100	0.01	235773	Vibrio cholerae	Vibrio cholerae	Vibrio	2003	Human	Mozambique	35.531862,-18.668709	350584	4.77841	Africa
GCF_002098805.1	100	0.01	246637	Vibrio cholerae	Vibrio cholerae	Vibrio	2010	Human	Mozambique	35.531862,-18.668709	350584	4.77841	Africa
GCF_002098795.1	100	0.01	235721	Vibrio cholerae	Vibrio cholerae	Vibrio	2010	Human	Mozambique	35.531862,-18.668709	350584	4.77841	Africa
GCF_002098765.1	100	0.01	235733	Vibrio cholerae	Vibrio cholerae	Vibrio	2003	Human	Mozambique	35.531862,-18.668709	350584	4.77841	Africa
GCF_002098755.1	100	0.01	299307	Vibrio cholerae	Vibrio cholerae	Vibrio	2010	Human	Mozambique	35.531862,-18.668709	350584	4.77841	Africa
GCF_002098715.1	100	0.01	197527	Vibrio cholerae	Vibrio cholerae	Vibrio	2010	Human	Mozambique	35.531862,-18.668709	350584	4.77841	Africa
GCF_002098705.1	100	0.01	246637	Vibrio cholerae	Vibrio cholerae	Vibrio	2010	Human	Mozambique	35.531862,-18.668709	350584	4.77841	Africa
GCF_002098695.1	100	0.04	235741	Vibrio cholerae	Vibrio cholerae	Vibrio	2003	Human	Mozambique	35.531862,-18.668709	350584	4.77841	Africa
GCF_002098675.1	100	0.01	198208	Vibrio cholerae	Vibrio cholerae	Vibrio	2003	Human	Mozambique	35.531862,-18.668709	350584	4.77841	Africa
GCF_002098655.1	100	0.01	240831	Vibrio cholerae	Vibrio cholerae	Vibrio	2003	Human	Mozambique	35.531862,-18.668709	350584	4.77841	Africa
GCF_002098625.1	100	0.04	274384	Vibrio cholerae	Vibrio cholerae	Vibrio	2003	Human	Mozambique	35.531862,-18.668709	350584	4.77841	Africa
GCF_002098605.1	100	0.01	235737	Vibrio cholerae	Vibrio cholerae	Vibrio	2003	Human	Mozambique	35.531862,-18.668709	350584	4.77841	Africa
GCF_002098595.1	100	0.04	246452	Vibrio cholerae	Vibrio cholerae	Vibrio	2003	Human	Mozambique	35.531862,-18.668709	350584	4.77841	Africa
GCF_002098555.1	100	0.02	166699	Vibrio cholerae	Vibrio cholerae	Vibrio	2003	Human	Mozambique	35.531862,-18.668709	350584	4.77841	Africa
GCF_002098535.1	100	0.04	246625	Vibrio cholerae	Vibrio cholerae	Vibrio	2003	Human	Mozambique	35.531862,-18.668709	350584	4.77841	Africa
GCF_002098525.1	100	0.01	165090	Vibrio cholerae	Vibrio cholerae	Vibrio	2003	Human	Mozambique	35.531862,-18.668709	350584	4.77841	Africa
GCF_002098515.1	100	0.01	246629	Vibrio cholerae	Vibrio cholerae	Vibrio	2003	Human	Mozambique	35.531862,-18.668709	350584	4.77841	Africa
GCF_002098495.1	100	0.01	246645	Vibrio cholerae	Vibrio cholerae	Vibrio	2003	Human	Mozambique	35.531862,-18.668709	350584	4.77841	Africa
GCF_002098445.1	100	0.04	215352	Vibrio cholerae	Vibrio cholerae	Vibrio	2003	Human	Mozambique	35.531862,-18.668709	350584	4.77841	Africa
GCF_002098435.1	100	0.04	235745	Vibrio cholerae	Vibrio cholerae	Vibrio	2003	Human	Mozambique	35.531862,-18.668709	350584	4.77841	Africa
GCF_002098425.1	100	0.04	176073	Vibrio cholerae	Vibrio cholerae	Vibrio	2003	Human	Mozambique	35.531862,-18.668709	350584	4.77841	Africa
GCF_002098415.1	100	0.04	166695	Vibrio cholerae	Vibrio cholerae	Vibrio	2003	Human	Mozambique	35.531862,-18.668709	350584	4.77841	Africa
GCF_002098365.1	100	0.04	246476	Vibrio cholerae	Vibrio cholerae	Vibrio	2003	Human	Mozambique	35.531862,-18.668709	350584	4.77841	Africa
GCF_002098355.1	100	0.04	246464	Vibrio cholerae	Vibrio cholerae	Vibrio	2003	Human	Mozambique	35.531862,-18.668709	350584	4.77841	Africa
GCF_002098345.1	100	0.01	168139	Vibrio cholerae	Vibrio cholerae	Vibrio	2008	Human	Mozambique	35.531862,-18.668709	350584	4.77841	Africa
GCF_002098335.1	100	0.01	299303	Vibrio cholerae	Vibrio cholerae	Vibrio	2008	Human	Mozambique	35.531862,-18.668709	350584	4.77841	Africa
GCF_002098305.1	100	0.01	235697	Vibrio cholerae	Vibrio cholerae	Vibrio	Unknown	Human	Mozambique	35.531862,-18.668709	350584	4.77841	Africa
GCF_002098295.1	100	0.01	246629	Vibrio cholerae	Vibrio cholerae	Vibrio	2008	Human	Mozambique	35.531862,-18.668709	350584	4.77841	Africa
GCF_002098255.1	100	0.01	246641	Vibrio cholerae	Vibrio cholerae	Vibrio	2008	Human	Mozambique	35.531862,-18.668709	350584	4.77841	Africa
GCF_002098235.1	100	0.05	274301	Vibrio cholerae	Vibrio cholerae	Vibrio	2009	Human	Mozambique	35.531862,-18.668709	350584	4.77841	Africa
GCF_002098225.1	100	0.05	246476	Vibrio cholerae	Vibrio cholerae	Vibrio	2009	Human	Mozambique	35.531862,-18.668709	350584	4.77841	Africa
GCF_002098215.1	100	0.03	246637	Vibrio cholerae	Vibrio cholerae	Vibrio	Unknown	Human	Mozambique	35.531862,-18.668709	350584	4.77841	Africa
GCF_002098195.1	100	0.01	246633	Vibrio cholerae	Vibrio cholerae	Vibrio	Unknown	Human	Mozambique	35.531862,-18.668709	350584	4.77841	Africa
GCF_002098155.1	100	0.01	246625	Vibrio cholerae	Vibrio cholerae	Vibrio	Unknown	Human	Mozambique	35.531862,-18.668709	350584	4.77841	Africa
GCF_002098145.1	100	0.01	215270	Vibrio cholerae	Vibrio cholerae	Vibrio	Unknown	Human	Mozambique	35.531862,-18.668709	350584	4.77841	Africa
GCF_002098135.1	100	0.01	173229	Vibrio cholerae	Vibrio cholerae	Vibrio	Unknown	Human	Mozambique	35.531862,-18.668709	350584	4.77841	Africa
GCF_002098085.1	100	0.01	114507	Vibrio cholerae	Vibrio cholerae	Vibrio	Unknown	Human	Mozambique	35.531862,-18.668709	350584	4.77841	Africa
GCF_002098075.1	100	0.01	274422	Vibrio cholerae	Vibrio cholerae	Vibrio	Unknown	Human	Mozambique	35.531862,-18.668709	350584	4.77841	Africa
GCF_002098065.1	100	0.01	246645	Vibrio cholerae	Vibrio cholerae	Vibrio	Unknown	Human	Mozambique	35.531862,-18.668709	350584	4.77841	Africa
GCF_002098055.1	100	0.01	225617	Vibrio cholerae	Vibrio cholerae	Vibrio	Unknown	Human	Mozambique	35.531862,-18.668709	350584	4.77841	Africa
GCF_002098005.1	100	0.01	216033	Vibrio cholerae	Vibrio cholerae	Vibrio	Unknown	Human	Mozambique	35.531862,-18.668709	350584	4.77841	Africa
GCF_002097995.1	100	0.03	166703	Vibrio cholerae	Vibrio cholerae	Vibrio	Unknown	Human	Mozambique	35.531862,-18.668709	350584	4.77841	Africa
GCF_002097985.1	100	0.01	235737	Vibrio cholerae	Vibrio cholerae	Vibrio	Unknown	Human	Mozambique	35.531862,-18.668709	350584	4.77841	Africa
GCF_002097975.1	100	0.01	246637	Vibrio cholerae	Vibrio cholerae	Vibrio	Unknown	Human	Mozambique	35.531862,-18.668709	350584	4.77841	Africa
GCF_002097925.1	100	0.01	246633	Vibrio cholerae	Vibrio cholerae	Vibrio	Unknown	Human	Mozambique	35.531862,-18.668709	350584	4.77841	Africa
GCF_002097915.1	100	0.04	299303	Vibrio cholerae	Vibrio cholerae	Vibrio	Unknown	Human	Mozambique	35.531862,-18.668709	350584	4.77841	Africa
GCF_002097905.1	100	0.01	298463	Vibrio cholerae	Vibrio cholerae	Vibrio	Unknown	Human	Mozambique	35.531862,-18.668709	350584	4.77841	Africa
GCF_002097895.1	100	0.04	235757	Vibrio cholerae	Vibrio cholerae	Vibrio	Unknown	Human	Mozambique	35.531862,-18.668709	350584	4.77841	Africa
GCF_002097845.1	100	0.04	235749	Vibrio cholerae	Vibrio cholerae	Vibrio	Unknown	Human	Mozambique	35.531862,-18.668709	350584	4.77841	Africa
GCF_002097835.1	100	0.03	212820	Vibrio cholerae	Vibrio cholerae	Vibrio	Unknown	Human	Mozambique	35.531862,-18.668709	350584	4.77841	Africa
GCF_002097825.1	100	0.04	167915	Vibrio cholerae	Vibrio cholerae	Vibrio	Unknown	Human	Mozambique	35.531862,-18.668709	350584	4.77841	Africa
GCF_002097765.1	100	0.04	198222	Vibrio cholerae	Vibrio cholerae	Vibrio	Unknown	Human	Mozambique	35.531862,-18.668709	350584	4.77841	Africa
GCF_002078825.1	100	0.01	247605	Vibrio cholerae	Vibrio cholerae	Vibrio	2015	Human	Tanzania	34.8914532778356, -6.16557708208992	237774	3.24083	Africa
GCF_002078815.1	100	0.01	246617	Vibrio cholerae	Vibrio cholerae	Vibrio	2015	Human	Tanzania	34.8914532778356, -6.16557708208992	237774	3.24083	Africa
GCF_002078795.1	100	0.01	235739	Vibrio cholerae	Vibrio cholerae	Vibrio	2015	Human	Tanzania	34.8914532778356, -6.16557708208992	237774	3.24083	Africa
GCF_002078715.1	100	0.01	299263	Vibrio cholerae	Vibrio cholerae	Vibrio	2015	Human	Tanzania	34.8914532778356, -6.16557708208992	237774	3.24083	Africa
GCF_002078705.1	100	0.01	249242	Vibrio cholerae	Vibrio cholerae	Vibrio	2015	Human	Tanzania	34.8914532778356, -6.16557708208992	237774	3.24083	Africa
GCF_002078635.1	100	0.01	235742	Vibrio cholerae	Vibrio cholerae	Vibrio	2015	Human	Tanzania	34.8914532778356, -6.16557708208992	237774	3.24083	Africa
GCF_002078595.1	100	0.01	211370	Vibrio cholerae	Vibrio cholerae	Vibrio	2015	Human	Tanzania	34.8914532778356, -6.16557708208992	237774	3.24083	Africa
GCF_002076785.1	100	0.01	246617	Vibrio cholerae	Vibrio cholerae	Vibrio	2015	Human	Tanzania	34.8914532778356, -6.16557708208992	237774	3.24083	Africa
GCF_002076775.1	100	0.01	211725	Vibrio cholerae	Vibrio cholerae	Vibrio	2015	Human	Tanzania	34.8914532778356, -6.16557708208992	237774	3.24083	Africa
GCF_002076705.1	100	0.01	246617	Vibrio cholerae	Vibrio cholerae	Vibrio	2015	Human	Tanzania	34.8914532778356, -6.16557708208992	237774	3.24083	Africa
GCF_002076695.1	100	0.01	215352	Vibrio cholerae	Vibrio cholerae	Vibrio	2015	Human	Tanzania	34.8914532778356, -6.16557708208992	237774	3.24083	Africa
GCF_002076665.1	100	0.01	247562	Vibrio cholerae	Vibrio cholerae	Vibrio	2015	Human	Tanzania	34.8914532778356, -6.16557708208992	237774	3.24083	Africa
GCF_002076645.1	100	0.01	235742	Vibrio cholerae	Vibrio cholerae	Vibrio	2015	Human	Tanzania	34.8914532778356, -6.16557708208992	237774	3.24083	Africa
GCF_002076635.1	100	0.01	249242	Vibrio cholerae	Vibrio cholerae	Vibrio	2015	Human	Tanzania	34.8914532778356, -6.16557708208992	237774	3.24083	Africa
GCF_002076615.1	100	0.01	235742	Vibrio cholerae	Vibrio cholerae	Vibrio	2015	Human	Tanzania	34.8914532778356, -6.16557708208992	237774	3.24083	Africa
GCF_002076585.1	100	0.01	215352	Vibrio cholerae	Vibrio cholerae	Vibrio	2015	Human	Tanzania	34.8914532778356, -6.16557708208992	237774	3.24083	Africa
GCF_002076575.1	100	0.01	235742	Vibrio cholerae	Vibrio cholerae	Vibrio	2015	Human	Tanzania	34.8914532778356, -6.16557708208992	237774	3.24083	Africa
GCF_002076545.1	100	0.01	247748	Vibrio cholerae	Vibrio cholerae	Vibrio	2015	Human	Tanzania	34.8914532778356, -6.16557708208992	237774	3.24083	Africa
GCF_002076535.1	100	0.01	207262	Vibrio cholerae	Vibrio cholerae	Vibrio	2015	Human	Tanzania	34.8914532778356, -6.16557708208992	237774	3.24083	Africa
GCF_002076485.1	100	0.01	215352	Vibrio cholerae	Vibrio cholerae	Vibrio	2015	Human	Tanzania	34.8914532778356, -6.16557708208992	237774	3.24083	Africa
GCF_002076475.1	100	0.01	207316	Vibrio cholerae	Vibrio cholerae	Vibrio	2015	Human	Tanzania	34.8914532778356, -6.16557708208992	237774	3.24083	Africa
GCF_002076465.1	100	0.01	246617	Vibrio cholerae	Vibrio cholerae	Vibrio	2015	Human	Tanzania	34.8914532778356, -6.16557708208992	237774	3.24083	Africa
GCF_002076455.1	100	0.01	235742	Vibrio cholerae	Vibrio cholerae	Vibrio	2015	Human	Tanzania	34.8914532778356, -6.16557708208992	237774	3.24083	Africa
GCF_002076425.1	100	0.01	246617	Vibrio cholerae	Vibrio cholerae	Vibrio	2015	Human	Tanzania	34.8914532778356, -6.16557708208992	237774	3.24083	Africa
GCF_002076415.1	100	0.01	215352	Vibrio cholerae	Vibrio cholerae	Vibrio	2015	Human	Tanzania	34.8914532778356, -6.16557708208992	237774	3.24083	Africa
GCF_002076315.1	100	0.01	246617	Vibrio cholerae	Vibrio cholerae	Vibrio	2015	Human	Tanzania	34.8914532778356, -6.16557708208992	237774	3.24083	Africa
GCF_002076265.1	100	0.01	249242	Vibrio cholerae	Vibrio cholerae	Vibrio	2012	Human	Tanzania	34.8914532778356, -6.16557708208992	237774	3.24083	Africa
GCF_002076255.1	100	0.01	207095	Vibrio cholerae	Vibrio cholerae	Vibrio	2015	Human	Tanzania	34.8914532778356, -6.16557708208992	237774	3.24083	Africa
GCF_002076245.1	100	0.01	235742	Vibrio cholerae	Vibrio cholerae	Vibrio	2015	Human	Tanzania	34.8914532778356, -6.16557708208992	237774	3.24083	Africa
GCF_002076185.1	100	0.01	246617	Vibrio cholerae	Vibrio cholerae	Vibrio	2015	Human	Tanzania	34.8914532778356, -6.16557708208992	237774	3.24083	Africa
GCF_002076175.1	100	0.01	247562	Vibrio cholerae	Vibrio cholerae	Vibrio	2015	Human	Tanzania	34.8914532778356, -6.16557708208992	237774	3.24083	Africa
GCF_002076165.1	100	0.01	235742	Vibrio cholerae	Vibrio cholerae	Vibrio	2015	Human	Tanzania	34.8914532778356, -6.16557708208992	237774	3.24083	Africa
GCF_002076155.1	100	0.01	235742	Vibrio cholerae	Vibrio cholerae	Vibrio	2015	Human	Tanzania	34.8914532778356, -6.16557708208992	237774	3.24083	Africa
GCF_002073335.2	100	0.02	2969957	Vibrio cholerae	Vibrio cholerae	Vibrio	Unknown	Human	USA	-97.1933786724782, 39.9382490812186	460	0.00626974	North America
GCF_001887655.1	100	0.06	2961701	Vibrio cholerae	Vibrio cholerae	Vibrio	1961	Unknown	Indonesia	114.887123368866, 0.525006428090018	394945	5.38305	Africa
GCF_001887495.1	100	0.03	2996535	Vibrio cholerae	Vibrio cholerae	Vibrio	1962	Unknown	China	103.605463530314, 35.3025497521253	86951	1.18513	Asia
GCF_001887455.1	100	0.05	2999012	Vibrio cholerae	Vibrio cholerae	Vibrio	1962	Unknown	India	78.9114398396867, 20.5991791266055	1364402	18.5966	Asia
GCF_001887435.1	100	0.16	2993255	Vibrio cholerae	Vibrio cholerae	Vibrio	1964	Unknown	India	78.9114398396867, 20.5991791266055	1364402	18.5966	Asia
GCF_001887395.1	100	0.02	2996195	Vibrio cholerae	Vibrio cholerae	Vibrio	1957	Unknown	Indonesia	114.887123368866, 0.525006428090018	394945	5.38305	Africa
GCF_001860465.1	100	0.01	110905	Vibrio cholerae O1	Vibrio cholerae	Vibrio	2011	Human	Cameroon	11.762954,3.794646	81932	1.11672	Africa
GCF_001857435.1	100	0.02	246572	Vibrio cholerae C6706	Vibrio cholerae	Vibrio	1997	Human	Peru	-76.094188410012, -8.9411454556605	736195	10.0342	South America
GCF_001639085.1	100	0.02	157201	Vibrio cholerae	Vibrio cholerae	Vibrio	1988	Human	Uzbekistan	70.872489,40.354347	1	1.36299e-05	Asia
GCF_001517855.1	99.99	0.01	236249	Vibrio cholerae O1 biovar El Tor	Vibrio cholerae	Vibrio	2015	Human	Russia	101.238729906984, 61.1161830788872	2029	0.027655	Europe
GCF_001517845.1	99.99	0.01	227767	Vibrio cholerae O1 biovar El Tor	Vibrio cholerae	Vibrio	1993	Human	Russia	101.238729906984, 61.1161830788872	2029	0.027655	Europe
GCF_001471455.2	100	0.07	2604894	Vibrio cholerae	Vibrio cholerae	Vibrio	Unknown	Unknown	Unknown	Unknown	Unknown	0	Unknown
GCF_001318185.1	100	0.01	3041360	Vibrio cholerae O1 str. KW3	Vibrio cholerae	Vibrio	Unknown	Unknown	Unknown	Unknown	Unknown	0	Unknown
GCF_001281665.1	100	0.01	140395	Vibrio cholerae O1 biovar El Tor	Vibrio cholerae	Vibrio	1994	Unknown	Ukraine	31.32756,49.026607	1448	0.019736	Europe
GCF_001281595.1	99.99	0.27	198874	Vibrio cholerae O1 biovar El Tor	Vibrio cholerae	Vibrio	2011	Unknown	Ukraine	31.32756,49.026607	1448	0.019736	Europe
GCF_001261535.1	100	0.01	270022	Vibrio cholerae	Vibrio cholerae	Vibrio	2007	Human	Bangladesh	90.2994684368246, 23.8981036259508	296405	4.03996	Asia
GCF_001261075.1	100	0.03	235834	Vibrio cholerae	Vibrio cholerae	Vibrio	1992	Human	India	78.9114398396867, 20.5991791266055	1364402	18.5966	Asia
GCF_001260995.1	100	0.01	399557	Vibrio cholerae	Vibrio cholerae	Vibrio	1991	Human	Peru	-76.094188410012, -8.9411454556605	736195	10.0342	South America
GCF_001260915.1	99.9	0.55	199614	Vibrio cholerae	Vibrio cholerae	Vibrio	1962	Human	Bangladesh	90.2994684368246, 23.8981036259508	296405	4.03996	Asia
GCF_001260335.1	100	0.01	349387	Vibrio cholerae	Vibrio cholerae	Vibrio	2004	Human	India	78.9114398396867, 20.5991791266055	1364402	18.5966	Asia
GCF_001259715.1	100	0.01	246834	Vibrio cholerae	Vibrio cholerae	Vibrio	2007	Human	India	78.9114398396867, 20.5991791266055	1364402	18.5966	Asia
GCF_001259635.1	99.99	0.49	200144	Vibrio cholerae	Vibrio cholerae	Vibrio	1949	Human	Egypt	29.898201,26.575592	0	0	Africa
GCF_001259555.1	99.98	0.25	170869	Vibrio cholerae	Vibrio cholerae	Vibrio	1964	Human	Unknown	Unknown	Unknown	0	Unknown
GCF_001259495.1	99.41	0.69	215474	Vibrio cholerae	Vibrio cholerae	Vibrio	1982	Human	Bangladesh	90.2994684368246, 23.8981036259508	296405	4.03996	Asia
GCF_001259475.1	100	0.01	355052	Vibrio cholerae	Vibrio cholerae	Vibrio	2007	Human	Kenya	37.917116,0.003935	133914	1.82523	Africa
GCF_001259235.1	100	0.01	246278	Vibrio cholerae	Vibrio cholerae	Vibrio	2007	Human	India	78.9114398396867, 20.5991791266055	1364402	18.5966	Asia
GCF_001259135.1	100	0	176226	Vibrio cholerae	Vibrio cholerae	Vibrio	2007	Human	India	78.9114398396867, 20.5991791266055	1364402	18.5966	Asia
GCF_001258995.1	100	0.01	263664	Vibrio cholerae	Vibrio cholerae	Vibrio	2007	Human	India	78.9114398396867, 20.5991791266055	1364402	18.5966	Asia
GCF_001258555.1	100	0.01	235680	Vibrio cholerae	Vibrio cholerae	Vibrio	2006	Human	India	78.9114398396867, 20.5991791266055	1364402	18.5966	Asia
GCF_001257975.1	99.21	0.03	246585	Vibrio cholerae	Vibrio cholerae	Vibrio	2002	Human	Bangladesh	90.2994684368246, 23.8981036259508	296405	4.03996	Asia
GCF_001257835.1	100	0.02	330000	Vibrio cholerae	Vibrio cholerae	Vibrio	2005	Human	Kenya	37.917116,0.003935	133914	1.82523	Africa
GCF_001257215.1	100	0.18	313284	Vibrio cholerae	Vibrio cholerae	Vibrio	1993	Human	India	78.9114398396867, 20.5991791266055	1364402	18.5966	Asia
GCF_001257075.1	100	0.01	198515	Vibrio cholerae	Vibrio cholerae	Vibrio	2006	Human	Bangladesh	90.2994684368246, 23.8981036259508	296405	4.03996	Asia
GCF_001256355.1	100	0.01	246225	Vibrio cholerae	Vibrio cholerae	Vibrio	1980	Human	India	78.9114398396867, 20.5991791266055	1364402	18.5966	Asia
GCF_001255915.1	100	0.01	206741	Vibrio cholerae	Vibrio cholerae	Vibrio	2009	Human	Kenya	37.917116,0.003935	133914	1.82523	Africa
GCF_001255835.1	100	0.01	345363	Vibrio cholerae	Vibrio cholerae	Vibrio	2007	Human	India	78.9114398396867, 20.5991791266055	1364402	18.5966	Asia
GCF_001255575.1	100	0.01	349494	Vibrio cholerae	Vibrio cholerae	Vibrio	1957	Human	Indonesia	114.887123368866, 0.525006428090018	394945	5.38305	Africa
GCF_001255155.1	100	0.02	259183	Vibrio cholerae	Vibrio cholerae	Vibrio	1979	Human	Bangladesh	90.2994684368246, 23.8981036259508	296405	4.03996	Asia
GCF_001254895.1	100	0.03	198521	Vibrio cholerae	Vibrio cholerae	Vibrio	1991	Human	Bangladesh	90.2994684368246, 23.8981036259508	296405	4.03996	Asia
GCF_001254675.1	100	0.01	438064	Vibrio cholerae	Vibrio cholerae	Vibrio	1989	Human	Angola	16.820007,-12.117133	193410	2.63615	Africa
GCF_001254655.1	100	0	356244	Vibrio cholerae	Vibrio cholerae	Vibrio	1979	Human	Bangladesh	90.2994684368246, 23.8981036259508	296405	4.03996	Asia
GCF_001254635.1	100	0.01	246430	Vibrio cholerae	Vibrio cholerae	Vibrio	2007	Human	India	78.9114398396867, 20.5991791266055	1364402	18.5966	Asia
GCF_001254535.1	100	0.31	166642	Vibrio cholerae	Vibrio cholerae	Vibrio	1970	Human	India	78.9114398396867, 20.5991791266055	1364402	18.5966	Asia
GCF_001254435.1	100	0.01	355388	Vibrio cholerae	Vibrio cholerae	Vibrio	1980	Human	India	78.9114398396867, 20.5991791266055	1364402	18.5966	Asia
GCF_001254355.1	100	0.01	246187	Vibrio cholerae	Vibrio cholerae	Vibrio	1991	Human	Bangladesh	90.2994684368246, 23.8981036259508	296405	4.03996	Asia
GCF_001254335.1	100	0.01	266665	Vibrio cholerae	Vibrio cholerae	Vibrio	2009	Human	Tanzania	34.8914532778356, -6.16557708208992	237774	3.24083	Africa
GCF_001254055.1	100	0.01	354518	Vibrio cholerae	Vibrio cholerae	Vibrio	1973	Human	Unknown	Unknown	Unknown	0	Unknown
GCF_001253695.1	100	0.01	399563	Vibrio cholerae	Vibrio cholerae	Vibrio	1991	Human	Peru	-76.094188410012, -8.9411454556605	736195	10.0342	South America
GCF_001253575.1	98.12	0.17	224700	Vibrio cholerae	Vibrio cholerae	Vibrio	1970	Human	India	78.9114398396867, 20.5991791266055	1364402	18.5966	Asia
GCF_001253235.1	100	0.01	398669	Vibrio cholerae	Vibrio cholerae	Vibrio	1991	Human	Peru	-76.094188410012, -8.9411454556605	736195	10.0342	South America
GCF_001253055.1	100	0.01	246130	Vibrio cholerae	Vibrio cholerae	Vibrio	2007	Human	India	78.9114398396867, 20.5991791266055	1364402	18.5966	Asia
GCF_001252895.1	100	0.01	350545	Vibrio cholerae	Vibrio cholerae	Vibrio	2007	Human	India	78.9114398396867, 20.5991791266055	1364402	18.5966	Asia
GCF_001252495.1	100	0.01	349829	Vibrio cholerae	Vibrio cholerae	Vibrio	1977	Human	India	78.9114398396867, 20.5991791266055	1364402	18.5966	Asia
GCF_001252075.1	100	0.05	265352	Vibrio cholerae	Vibrio cholerae	Vibrio	2004	Human	Viet Nam	108.44538,13.796129	73128	0.996725	Asia
GCF_001251935.1	100	0.1	215658	Vibrio cholerae	Vibrio cholerae	Vibrio	2007	Human	Kenya	37.917116,0.003935	133914	1.82523	Africa
GCF_001251495.1	100	0	200796	Vibrio cholerae	Vibrio cholerae	Vibrio	1971	Human	India	78.9114398396867, 20.5991791266055	1364402	18.5966	Asia
GCF_001251435.1	100	0.01	207543	Vibrio cholerae	Vibrio cholerae	Vibrio	2009	Human	Kenya	37.917116,0.003935	133914	1.82523	Africa
GCF_001250935.1	98.74	0.05	143404	Vibrio cholerae	Vibrio cholerae	Vibrio	1970	Human	India	78.9114398396867, 20.5991791266055	1364402	18.5966	Asia
GCF_001250795.1	100	0.01	235912	Vibrio cholerae	Vibrio cholerae	Vibrio	2004	Human	India	78.9114398396867, 20.5991791266055	1364402	18.5966	Asia
GCF_001250615.1	99.46	0.15	198332	Vibrio cholerae	Vibrio cholerae	Vibrio	2006	Human	Bangladesh	90.2994684368246, 23.8981036259508	296405	4.03996	Asia
GCF_001250455.1	100	0.02	398771	Vibrio cholerae	Vibrio cholerae	Vibrio	1991	Human	Peru	-76.094188410012, -8.9411454556605	736195	10.0342	South America
GCF_001250235.2	100	0.02	2961182	Vibrio cholerae	Vibrio cholerae	Vibrio	1971	Human	Bangladesh	90.2994684368246, 23.8981036259508	296405	4.03996	Asia
GCF_001250035.1	100	0.01	217410	Vibrio cholerae	Vibrio cholerae	Vibrio	1979	Human	India	78.9114398396867, 20.5991791266055	1364402	18.5966	Asia
GCF_001249995.1	99.99	0.01	401096	Vibrio cholerae	Vibrio cholerae	Vibrio	1992	Human	Colombia	-73.052219,3.527421	36678	0.499916	South America
GCF_001249715.1	100	0.01	231985	Vibrio cholerae	Vibrio cholerae	Vibrio	1979	Human	India	78.9114398396867, 20.5991791266055	1364402	18.5966	Asia
GCF_001249515.1	99.22	0.08	152268	Vibrio cholerae	Vibrio cholerae	Vibrio	2005	Human	Kenya	37.917116,0.003935	133914	1.82523	Africa
GCF_001248905.1	99.94	0.34	225360	Vibrio cholerae	Vibrio cholerae	Vibrio	1969	Human	Bangladesh	90.2994684368246, 23.8981036259508	296405	4.03996	Asia
GCF_001248505.1	100	0.01	332866	Vibrio cholerae	Vibrio cholerae	Vibrio	2005	Human	India	78.9114398396867, 20.5991791266055	1364402	18.5966	Asia
GCF_001248195.1	99.98	0.24	168923	Vibrio cholerae	Vibrio cholerae	Vibrio	1958	Human	Thailand	100.730553417522, 15.4384659885465	56016	0.76349	Asia
GCF_001247885.1	99.95	0	198246	Vibrio cholerae	Vibrio cholerae	Vibrio	2009	Human	India	78.9114398396867, 20.5991791266055	1364402	18.5966	Asia
GCF_001247835.1	100	0.01	349590	Vibrio cholerae	Vibrio cholerae	Vibrio	2005	Human	Mozambique	35.531862,-18.668709	350584	4.77841	Africa
GCF_001247525.1	100	0.01	349488	Vibrio cholerae	Vibrio cholerae	Vibrio	1994	Human	Bangladesh	90.2994684368246, 23.8981036259508	296405	4.03996	Asia
GCF_001187265.1	100	0.01	299522	Vibrio cholerae O1	Vibrio cholerae	Vibrio	2011	Human	Bangladesh	90.2994684368246, 23.8981036259508	296405	4.03996	Asia
GCF_001187255.1	100	0.01	170395	Vibrio cholerae O1	Vibrio cholerae	Vibrio	2010	Unknown	Bangladesh	90.2994684368246, 23.8981036259508	296405	4.03996	Asia
GCF_001187245.1	100	0.01	235693	Vibrio cholerae O1	Vibrio cholerae	Vibrio	2011	Human	Bangladesh	90.2994684368246, 23.8981036259508	296405	4.03996	Asia
GCF_001187225.1	100	0.01	172492	Vibrio cholerae O1	Vibrio cholerae	Vibrio	2011	Human	Bangladesh	90.2994684368246, 23.8981036259508	296405	4.03996	Asia
GCF_001187185.1	100	0.01	235717	Vibrio cholerae O1	Vibrio cholerae	Vibrio	2010	Human	Bangladesh	90.2994684368246, 23.8981036259508	296405	4.03996	Asia
GCF_001187175.1	100	0.01	170443	Vibrio cholerae O1	Vibrio cholerae	Vibrio	2011	Human	Bangladesh	90.2994684368246, 23.8981036259508	296405	4.03996	Asia
GCF_001187165.1	100	0.01	246633	Vibrio cholerae O1	Vibrio cholerae	Vibrio	2011	Human	Bangladesh	90.2994684368246, 23.8981036259508	296405	4.03996	Asia
GCF_001187145.1	100	0.01	199465	Vibrio cholerae O1	Vibrio cholerae	Vibrio	2011	Human	Bangladesh	90.2994684368246, 23.8981036259508	296405	4.03996	Asia
GCF_001187105.1	100	0.01	180446	Vibrio cholerae O1	Vibrio cholerae	Vibrio	2011	Human	Bangladesh	90.2994684368246, 23.8981036259508	296405	4.03996	Asia
GCF_001187095.1	100	0.01	235757	Vibrio cholerae O1	Vibrio cholerae	Vibrio	2011	Human	Bangladesh	90.2994684368246, 23.8981036259508	296405	4.03996	Asia
GCF_001187085.1	100	0.01	235697	Vibrio cholerae O1	Vibrio cholerae	Vibrio	2011	Human	Bangladesh	90.2994684368246, 23.8981036259508	296405	4.03996	Asia
GCF_001187065.1	100	0.41	180442	Vibrio cholerae O1	Vibrio cholerae	Vibrio	2011	Human	Bangladesh	90.2994684368246, 23.8981036259508	296405	4.03996	Asia
GCF_001187025.1	100	0.01	170443	Vibrio cholerae O1	Vibrio cholerae	Vibrio	2011	Human	Bangladesh	90.2994684368246, 23.8981036259508	296405	4.03996	Asia
GCF_001187015.1	100	0.01	235721	Vibrio cholerae O1	Vibrio cholerae	Vibrio	2011	Human	Bangladesh	90.2994684368246, 23.8981036259508	296405	4.03996	Asia
GCF_001186995.1	100	0.01	170469	Vibrio cholerae O1	Vibrio cholerae	Vibrio	2011	Human	Bangladesh	90.2994684368246, 23.8981036259508	296405	4.03996	Asia
GCF_001186965.1	100	0.01	170452	Vibrio cholerae O1	Vibrio cholerae	Vibrio	2011	Human	Bangladesh	90.2994684368246, 23.8981036259508	296405	4.03996	Asia
GCF_001186925.1	100	0.01	147612	Vibrio cholerae O1	Vibrio cholerae	Vibrio	2011	Human	Bangladesh	90.2994684368246, 23.8981036259508	296405	4.03996	Asia
GCF_001186915.1	100	0.01	170633	Vibrio cholerae O1	Vibrio cholerae	Vibrio	2011	Human	Bangladesh	90.2994684368246, 23.8981036259508	296405	4.03996	Asia
GCF_001186905.1	100	0.01	215448	Vibrio cholerae O1	Vibrio cholerae	Vibrio	2011	Human	Bangladesh	90.2994684368246, 23.8981036259508	296405	4.03996	Asia
GCF_001186885.1	100	0.01	222040	Vibrio cholerae O1	Vibrio cholerae	Vibrio	2011	Human	Bangladesh	90.2994684368246, 23.8981036259508	296405	4.03996	Asia
GCF_001186855.1	100	0.01	299386	Vibrio cholerae O1	Vibrio cholerae	Vibrio	2011	Human	Bangladesh	90.2994684368246, 23.8981036259508	296405	4.03996	Asia
GCF_001186835.1	100	0.01	299299	Vibrio cholerae O1	Vibrio cholerae	Vibrio	2011	Human	Bangladesh	90.2994684368246, 23.8981036259508	296405	4.03996	Asia
GCF_001186825.1	100	0.01	180276	Vibrio cholerae O1	Vibrio cholerae	Vibrio	2010	Human	Bangladesh	90.2994684368246, 23.8981036259508	296405	4.03996	Asia
GCF_001186805.1	100	0.01	299295	Vibrio cholerae O1	Vibrio cholerae	Vibrio	2011	Human	Bangladesh	90.2994684368246, 23.8981036259508	296405	4.03996	Asia
GCF_001186785.1	100	0.01	235769	Vibrio cholerae O1	Vibrio cholerae	Vibrio	2010	Human	Bangladesh	90.2994684368246, 23.8981036259508	296405	4.03996	Asia
GCF_001186735.1	100	0.01	246653	Vibrio cholerae O1	Vibrio cholerae	Vibrio	2010	Human	Bangladesh	90.2994684368246, 23.8981036259508	296405	4.03996	Asia
GCF_001186725.1	100	0.01	174695	Vibrio cholerae O1	Vibrio cholerae	Vibrio	2010	Human	Bangladesh	90.2994684368246, 23.8981036259508	296405	4.03996	Asia
GCF_001186675.1	100	0.01	170363	Vibrio cholerae O1	Vibrio cholerae	Vibrio	2010	Human	Bangladesh	90.2994684368246, 23.8981036259508	296405	4.03996	Asia
GCF_001186665.1	100	0.01	246521	Vibrio cholerae O1	Vibrio cholerae	Vibrio	2010	Human	Bangladesh	90.2994684368246, 23.8981036259508	296405	4.03996	Asia
GCF_001186655.1	100	0.01	299303	Vibrio cholerae O1	Vibrio cholerae	Vibrio	2010	Human	Bangladesh	90.2994684368246, 23.8981036259508	296405	4.03996	Asia
GCF_001186645.1	100	0.03	158348	Vibrio cholerae O1	Vibrio cholerae	Vibrio	2011	Unknown	Bangladesh	90.2994684368246, 23.8981036259508	296405	4.03996	Asia
GCF_001186595.1	100	0.01	222661	Vibrio cholerae O1	Vibrio cholerae	Vibrio	2011	Unknown	Bangladesh	90.2994684368246, 23.8981036259508	296405	4.03996	Asia
GCF_001186585.1	100	0.01	180390	Vibrio cholerae O1	Vibrio cholerae	Vibrio	2011	Unknown	Bangladesh	90.2994684368246, 23.8981036259508	296405	4.03996	Asia
GCF_001186575.1	100	0.01	235752	Vibrio cholerae O1	Vibrio cholerae	Vibrio	2011	Unknown	Bangladesh	90.2994684368246, 23.8981036259508	296405	4.03996	Asia
GCF_001186565.1	100	0.01	136261	Vibrio cholerae O1	Vibrio cholerae	Vibrio	2011	Unknown	Bangladesh	90.2994684368246, 23.8981036259508	296405	4.03996	Asia
GCF_001186515.1	100	0.01	132206	Vibrio cholerae O1	Vibrio cholerae	Vibrio	2010	Unknown	Bangladesh	90.2994684368246, 23.8981036259508	296405	4.03996	Asia
GCF_001186505.1	100	0.01	299304	Vibrio cholerae O1	Vibrio cholerae	Vibrio	2011	Unknown	Bangladesh	90.2994684368246, 23.8981036259508	296405	4.03996	Asia
GCF_001186495.1	100	0.01	215324	Vibrio cholerae O1	Vibrio cholerae	Vibrio	2011	Human	Bangladesh	90.2994684368246, 23.8981036259508	296405	4.03996	Asia
GCF_001186485.1	100	0.01	299407	Vibrio cholerae O1	Vibrio cholerae	Vibrio	2011	Unknown	Bangladesh	90.2994684368246, 23.8981036259508	296405	4.03996	Asia
GCF_001184775.1	100	0.01	330022	Vibrio cholerae	Vibrio cholerae	Vibrio	1998	Human	China	103.605463530314, 35.3025497521253	86951	1.18513	Asia
GCF_001029975.1	100	0.01	349946	Vibrio cholerae	Vibrio cholerae	Vibrio	2011	Human	China	103.605463530314, 35.3025497521253	86951	1.18513	Asia
GCF_001027505.1	100	0.03	227786	Vibrio cholerae PhVC-311	Vibrio cholerae	Vibrio	2011	Human	Philippines	122.058669,12.555496	108584	1.47999	Asia
GCF_001027495.1	100	0.24	205298	Vibrio cholerae PhVE-5	Vibrio cholerae	Vibrio	2011	Unknown	Philippines	122.058669,12.555496	108584	1.47999	Asia
GCF_001027485.1	100	0.03	246082	Vibrio cholerae PhVC-326	Vibrio cholerae	Vibrio	2011	Human	Philippines	122.058669,12.555496	108584	1.47999	Asia
GCF_000963555.1	100	0.11	3045476	Vibrio cholerae O1 biovar El Tor	Vibrio cholerae	Vibrio	2005	Human	China	103.605463530314, 35.3025497521253	86951	1.18513	Asia
GCF_000829215.1	100	0.02	2936971	Vibrio cholerae MS6	Vibrio cholerae	Vibrio	Unknown	Unknown	Unknown	Unknown	Unknown	0	Unknown
GCF_000789155.1	100	0	197801	Vibrio cholerae	Vibrio cholerae	Vibrio	2012	Human	Haiti	-72.3702533564399, 19.0827066911302	813972	11.0943	North America
GCF_000789135.1	100	0	208419	Vibrio cholerae	Vibrio cholerae	Vibrio	2012	Human	Haiti	-72.3702533564399, 19.0827066911302	813972	11.0943	North America
GCF_000789115.1	100	0.05	235753	Vibrio cholerae	Vibrio cholerae	Vibrio	2012	Human	Haiti	-72.3702533564399, 19.0827066911302	813972	11.0943	North America
GCF_000789095.1	100	0	197802	Vibrio cholerae	Vibrio cholerae	Vibrio	2012	Human	Haiti	-72.3702533564399, 19.0827066911302	813972	11.0943	North America
GCF_000789075.1	100	0	197800	Vibrio cholerae	Vibrio cholerae	Vibrio	2012	Human	Haiti	-72.3702533564399, 19.0827066911302	813972	11.0943	North America
GCF_000789055.1	100	0.03	197791	Vibrio cholerae	Vibrio cholerae	Vibrio	2012	Human	Haiti	-72.3702533564399, 19.0827066911302	813972	11.0943	North America
GCF_000789035.1	100	0.03	235735	Vibrio cholerae	Vibrio cholerae	Vibrio	2012	Human	Haiti	-72.3702533564399, 19.0827066911302	813972	11.0943	North America
GCF_000789015.1	100	0.02	172559	Vibrio cholerae	Vibrio cholerae	Vibrio	2012	Human	Haiti	-72.3702533564399, 19.0827066911302	813972	11.0943	North America
GCF_000788995.1	100	0.02	197816	Vibrio cholerae	Vibrio cholerae	Vibrio	2012	Human	Haiti	-72.3702533564399, 19.0827066911302	813972	11.0943	North America
GCF_000788975.1	100	0.01	197824	Vibrio cholerae	Vibrio cholerae	Vibrio	2012	Human	Haiti	-72.3702533564399, 19.0827066911302	813972	11.0943	North America
GCF_000788955.1	100	0.01	197808	Vibrio cholerae	Vibrio cholerae	Vibrio	2012	Human	Haiti	-72.3702533564399, 19.0827066911302	813972	11.0943	North America
GCF_000788935.1	100	0	197799	Vibrio cholerae	Vibrio cholerae	Vibrio	2012	Human	Haiti	-72.3702533564399, 19.0827066911302	813972	11.0943	North America
GCF_000788915.1	100	0	235729	Vibrio cholerae	Vibrio cholerae	Vibrio	2012	Human	Haiti	-72.3702533564399, 19.0827066911302	813972	11.0943	North America
GCF_000788895.1	100	0.01	197801	Vibrio cholerae	Vibrio cholerae	Vibrio	2012	Human	Haiti	-72.3702533564399, 19.0827066911302	813972	11.0943	North America
GCF_000788875.1	100	0.04	235715	Vibrio cholerae	Vibrio cholerae	Vibrio	2012	Human	Haiti	-72.3702533564399, 19.0827066911302	813972	11.0943	North America
GCF_000788855.1	100	0.01	146730	Vibrio cholerae	Vibrio cholerae	Vibrio	2012	Unknown	Haiti	-72.3702533564399, 19.0827066911302	813972	11.0943	North America
GCF_000788835.1	100	0.01	197811	Vibrio cholerae	Vibrio cholerae	Vibrio	2012	Human	Haiti	-72.3702533564399, 19.0827066911302	813972	11.0943	North America
GCF_000788815.1	100	0	176430	Vibrio cholerae	Vibrio cholerae	Vibrio	2012	Human	Haiti	-72.3702533564399, 19.0827066911302	813972	11.0943	North America
GCF_000788795.1	100	0.01	176427	Vibrio cholerae	Vibrio cholerae	Vibrio	2012	Human	Haiti	-72.3702533564399, 19.0827066911302	813972	11.0943	North America
GCF_000788735.1	100	0.01	176438	Vibrio cholerae	Vibrio cholerae	Vibrio	2012	Unknown	Haiti	-72.3702533564399, 19.0827066911302	813972	11.0943	North America
GCF_000788655.1	100	0.01	197811	Vibrio cholerae	Vibrio cholerae	Vibrio	2012	Unknown	Haiti	-72.3702533564399, 19.0827066911302	813972	11.0943	North America
GCF_000788635.1	100	0	235753	Vibrio cholerae	Vibrio cholerae	Vibrio	2010	Human	Haiti	-72.3702533564399, 19.0827066911302	813972	11.0943	North America
GCF_000788615.1	100	0.01	246297	Vibrio cholerae	Vibrio cholerae	Vibrio	2010	Human	Haiti	-72.3702533564399, 19.0827066911302	813972	11.0943	North America
GCF_000788595.1	100	0.01	246355	Vibrio cholerae	Vibrio cholerae	Vibrio	2010	Human	Haiti	-72.3702533564399, 19.0827066911302	813972	11.0943	North America
GCF_000788575.1	100	0	246254	Vibrio cholerae	Vibrio cholerae	Vibrio	2010	Human	Haiti	-72.3702533564399, 19.0827066911302	813972	11.0943	North America
GCF_000788555.1	100	0.01	246366	Vibrio cholerae	Vibrio cholerae	Vibrio	2010	Human	Haiti	-72.3702533564399, 19.0827066911302	813972	11.0943	North America
GCF_000788535.1	100	0.04	246274	Vibrio cholerae	Vibrio cholerae	Vibrio	2010	Human	Haiti	-72.3702533564399, 19.0827066911302	813972	11.0943	North America
GCF_000788435.1	100	0	246353	Vibrio cholerae	Vibrio cholerae	Vibrio	2010	Human	Haiti	-72.3702533564399, 19.0827066911302	813972	11.0943	North America
GCF_000788425.1	100	0	246286	Vibrio cholerae	Vibrio cholerae	Vibrio	2010	Human	Haiti	-72.3702533564399, 19.0827066911302	813972	11.0943	North America
GCF_000788415.1	100	0.01	246299	Vibrio cholerae	Vibrio cholerae	Vibrio	2010	Human	Haiti	-72.3702533564399, 19.0827066911302	813972	11.0943	North America
GCF_000754625.1	100	0.04	144503	Vibrio cholerae O1 biovar El Tor	Vibrio cholerae	Vibrio	1966	Human	Pakistan	69.399451429625, 30.2873514494591	28343	0.386311	Asia
GCF_000736865.1	100	0.01	197662	Vibrio cholerae	Vibrio cholerae	Vibrio	1941	Unknown	India	78.9114398396867, 20.5991791266055	1364402	18.5966	Asia
GCF_000736845.1	100	0.01	246082	Vibrio cholerae	Vibrio cholerae	Vibrio	1992	Human	India	78.9114398396867, 20.5991791266055	1364402	18.5966	Asia
GCF_000621645.1	100	0.04	208622	Vibrio cholerae ATCC 14035	Vibrio cholerae	Vibrio	Unknown	Unknown	Unknown	Unknown	Unknown	0	Unknown
GCF_000569115.2	100	0.01	246357	Vibrio cholerae O1 str. PCS-022	Vibrio cholerae	Vibrio	Unknown	Unknown	Unknown	Unknown	Unknown	0	Unknown
GCF_000500715.1	100	0	100042	Vibrio cholerae O1 biovar El Tor str. Ogawa RND6878	Vibrio cholerae	Vibrio	2012	Human	Russia	101.238729906984, 61.1161830788872	2029	0.027655	Europe
GCF_000487955.1	100	0.04	442144	Vibrio cholerae E306	Vibrio cholerae	Vibrio	Unknown	Unknown	Unknown	Unknown	Unknown	0	Unknown
GCF_000348505.2	100	0.01	299384	Vibrio cholerae O1 str. PCS-023	Vibrio cholerae	Vibrio	Unknown	Unknown	Unknown	Unknown	Unknown	0	Unknown
GCF_000348485.2	100	0.01	235740	Vibrio cholerae O1 str. Nep-21113	Vibrio cholerae	Vibrio	Unknown	Unknown	Unknown	Unknown	Unknown	0	Unknown
GCF_000348465.2	100	0.01	235753	Vibrio cholerae O1 str. Nep-21106	Vibrio cholerae	Vibrio	Unknown	Unknown	Unknown	Unknown	Unknown	0	Unknown
GCF_000348445.2	100	0.01	227849	Vibrio cholerae O1 str. NHCC-010F	Vibrio cholerae	Vibrio	Unknown	Unknown	Unknown	Unknown	Unknown	0	Unknown
GCF_000348405.2	100	0.01	235739	Vibrio cholerae O1 str. NHCC-006C	Vibrio cholerae	Vibrio	Unknown	Unknown	Unknown	Unknown	Unknown	0	Unknown
GCF_000348385.2	100	0.01	218209	Vibrio cholerae O1 str. NHCC-004A	Vibrio cholerae	Vibrio	Unknown	Unknown	Unknown	Unknown	Unknown	0	Unknown
GCF_000348365.1	100	0.01	246243	Vibrio cholerae O1 str. EM-1727	Vibrio cholerae	Vibrio	Unknown	Unknown	Unknown	Unknown	Unknown	0	Unknown
GCF_000348325.2	100	0.01	246314	Vibrio cholerae O1 str. EM-1626	Vibrio cholerae	Vibrio	Unknown	Unknown	Unknown	Unknown	Unknown	0	Unknown
GCF_000348305.2	100	0.01	235739	Vibrio cholerae O1 str. EM-1546	Vibrio cholerae	Vibrio	Unknown	Unknown	Unknown	Unknown	Unknown	0	Unknown
GCF_000348285.2	100	0.01	246323	Vibrio cholerae O1 str. EM-1536	Vibrio cholerae	Vibrio	Unknown	Unknown	Unknown	Unknown	Unknown	0	Unknown
GCF_000348265.2	100	0.01	178274	Vibrio cholerae O1 str. EDC-022	Vibrio cholerae	Vibrio	Unknown	Unknown	Unknown	Unknown	Unknown	0	Unknown
GCF_000348245.2	100	0.01	235767	Vibrio cholerae O1 str. EDC-020	Vibrio cholerae	Vibrio	Unknown	Unknown	Unknown	Unknown	Unknown	0	Unknown
GCF_000348225.2	100	0.01	246316	Vibrio cholerae O1 str. EC-0051	Vibrio cholerae	Vibrio	Unknown	Unknown	Unknown	Unknown	Unknown	0	Unknown
GCF_000348205.2	100	0.01	199349	Vibrio cholerae O1 str. EC-0027	Vibrio cholerae	Vibrio	Unknown	Unknown	Unknown	Unknown	Unknown	0	Unknown
GCF_000348185.2	100	0.01	199380	Vibrio cholerae O1 str. EC-0012	Vibrio cholerae	Vibrio	Unknown	Unknown	Unknown	Unknown	Unknown	0	Unknown
GCF_000348165.2	100	0.01	235735	Vibrio cholerae O1 str. EC-0009	Vibrio cholerae	Vibrio	Unknown	Unknown	Unknown	Unknown	Unknown	0	Unknown
GCF_000348145.2	100	0.01	355540	Vibrio cholerae O1 str. AG-8040	Vibrio cholerae	Vibrio	Unknown	Unknown	Unknown	Unknown	Unknown	0	Unknown
GCF_000348125.2	100	0.02	246318	Vibrio cholerae O1 str. AG-7404	Vibrio cholerae	Vibrio	Unknown	Unknown	Unknown	Unknown	Unknown	0	Unknown
GCF_000348105.2	100	0.02	234281	Vibrio cholerae O1 str. 95412	Vibrio cholerae	Vibrio	Unknown	Unknown	Unknown	Unknown	Unknown	0	Unknown
GCF_000348045.2	100	0.21	246318	Vibrio cholerae O1 str. 116059	Vibrio cholerae	Vibrio	Unknown	Unknown	Unknown	Unknown	Unknown	0	Unknown
GCF_000338075.1	100	0.58	3141054	Vibrio cholerae O1 str. Inaba G4222	Vibrio cholerae	Vibrio	2001	Human	South Africa	24.276509,-30.895143	186463	2.54147	Africa
GCF_000330905.1	100	0.01	380037	Vibrio cholerae 4260B	Vibrio cholerae	Vibrio	1993	Human	Bangladesh	90.2994684368246, 23.8981036259508	296405	4.03996	Asia
GCF_000327245.3	100	0.01	134207	Vibrio cholerae HC-80A1	Vibrio cholerae	Vibrio	Unknown	Unknown	Unknown	Unknown	Unknown	0	Unknown
GCF_000327205.3	100	0.01	168955	Vibrio cholerae HC-72A2	Vibrio cholerae	Vibrio	Unknown	Unknown	Unknown	Unknown	Unknown	0	Unknown
GCF_000327185.3	100	0	246290	Vibrio cholerae HC-71A1	Vibrio cholerae	Vibrio	Unknown	Unknown	Unknown	Unknown	Unknown	0	Unknown
GCF_000327165.3	100	0	199334	Vibrio cholerae HC-68A1	Vibrio cholerae	Vibrio	Unknown	Unknown	Unknown	Unknown	Unknown	0	Unknown
GCF_000327145.3	100	0	235767	Vibrio cholerae HC-67A1	Vibrio cholerae	Vibrio	Unknown	Unknown	Unknown	Unknown	Unknown	0	Unknown
GCF_000327125.3	100	0.01	197804	Vibrio cholerae HC-65A1	Vibrio cholerae	Vibrio	Unknown	Unknown	Unknown	Unknown	Unknown	0	Unknown
GCF_000327105.3	100	0.01	197800	Vibrio cholerae HC-64A1	Vibrio cholerae	Vibrio	Unknown	Unknown	Unknown	Unknown	Unknown	0	Unknown
GCF_000318505.2	100	0.01	809317	Vibrio cholerae HC-81A1	Vibrio cholerae	Vibrio	2010	Human	Haiti	-72.3702533564399, 19.0827066911302	813972	11.0943	North America
GCF_000318485.2	100	0.01	1027182	Vibrio cholerae HC-7A1	Vibrio cholerae	Vibrio	2010	Human	Haiti	-72.3702533564399, 19.0827066911302	813972	11.0943	North America
GCF_000305695.2	100	0.01	204737	Vibrio cholerae HC-69A1	Vibrio cholerae	Vibrio	Unknown	Unknown	Unknown	Unknown	Unknown	0	Unknown
GCF_000305675.2	100	0.01	199340	Vibrio cholerae HC-17A2	Vibrio cholerae	Vibrio	Unknown	Unknown	Unknown	Unknown	Unknown	0	Unknown
GCF_000305625.2	100	0.01	227925	Vibrio cholerae HC-62B1	Vibrio cholerae	Vibrio	Unknown	Unknown	Unknown	Unknown	Unknown	0	Unknown
GCF_000305585.2	100	0.01	202553	Vibrio cholerae HC-37A1	Vibrio cholerae	Vibrio	Unknown	Unknown	Unknown	Unknown	Unknown	0	Unknown
GCF_000305095.2	100	0.01	198569	Vibrio cholerae HC-77A1	Vibrio cholerae	Vibrio	Unknown	Unknown	Unknown	Unknown	Unknown	0	Unknown
GCF_000305075.2	100	0.02	197804	Vibrio cholerae HC-62A1	Vibrio cholerae	Vibrio	Unknown	Unknown	Unknown	Unknown	Unknown	0	Unknown
GCF_000304935.2	100	0.62	172656	Vibrio cholerae HC-17A1	Vibrio cholerae	Vibrio	Unknown	Unknown	Unknown	Unknown	Unknown	0	Unknown
GCF_000303125.1	100	0.02	236011	Vibrio cholerae HC-81A2	Vibrio cholerae	Vibrio	Unknown	Unknown	Unknown	Unknown	Unknown	0	Unknown
GCF_000303065.1	100	0.01	191550	Vibrio cholerae CP1050(23)	Vibrio cholerae	Vibrio	Unknown	Unknown	Unknown	Unknown	Unknown	0	Unknown
GCF_000303045.1	100	0.01	238877	Vibrio cholerae CP1044(17)	Vibrio cholerae	Vibrio	Unknown	Unknown	Unknown	Unknown	Unknown	0	Unknown
GCF_000302985.1	99.99	0.01	197795	Vibrio cholerae CP1040(13)	Vibrio cholerae	Vibrio	Unknown	Unknown	Unknown	Unknown	Unknown	0	Unknown
GCF_000302775.1	100	0	199406	Vibrio cholerae HC-39A1	Vibrio cholerae	Vibrio	Unknown	Unknown	Unknown	Unknown	Unknown	0	Unknown
GCF_000302755.1	99.99	0.01	197920	Vibrio cholerae HC-41A1	Vibrio cholerae	Vibrio	Unknown	Unknown	Unknown	Unknown	Unknown	0	Unknown
GCF_000299535.2	100	0	130122	Vibrio cholerae VC4370	Vibrio cholerae	Vibrio	2008	Unknown	Malaysia	102.18740935892, 4.06277787458515	25778	0.351351	Asia
GCF_000299515.2	100	0.02	130516	Vibrio cholerae VC1761	Vibrio cholerae	Vibrio	2009	Human	Malaysia	102.18740935892, 4.06277787458515	25778	0.351351	Asia
GCF_000279955.1	99.99	0.01	246431	Vibrio cholerae HC-47A1	Vibrio cholerae	Vibrio	Unknown	Unknown	Unknown	Unknown	Unknown	0	Unknown
GCF_000279785.1	99.99	0.04	200910	Vibrio cholerae CP1047(20)	Vibrio cholerae	Vibrio	Unknown	Unknown	Unknown	Unknown	Unknown	0	Unknown
GCF_000279555.1	99.99	0.01	259050	Vibrio cholerae CP1030(3)	Vibrio cholerae	Vibrio	Unknown	Unknown	Unknown	Unknown	Unknown	0	Unknown
GCF_000279455.1	100	0.01	744455	Vibrio cholerae HC-46A1	Vibrio cholerae	Vibrio	Unknown	Unknown	Unknown	Unknown	Unknown	0	Unknown
GCF_000279395.1	100	0.01	742904	Vibrio cholerae CP1048(21)	Vibrio cholerae	Vibrio	Unknown	Unknown	Unknown	Unknown	Unknown	0	Unknown
GCF_000279375.1	99.99	0.01	199365	Vibrio cholerae HC-57A2	Vibrio cholerae	Vibrio	Unknown	Unknown	Unknown	Unknown	Unknown	0	Unknown
GCF_000279345.1	100	0.01	1004957	Vibrio cholerae CP1042(15)	Vibrio cholerae	Vibrio	Unknown	Unknown	Unknown	Unknown	Unknown	0	Unknown
GCF_000279325.1	100	0.01	802069	Vibrio cholerae CP1038(11)	Vibrio cholerae	Vibrio	Unknown	Unknown	Unknown	Unknown	Unknown	0	Unknown
GCF_000279305.1	100	0.04	804084	Vibrio cholerae CP1032(5)	Vibrio cholerae	Vibrio	Unknown	Unknown	Unknown	Unknown	Unknown	0	Unknown
GCF_000279245.1	100	0.01	801314	Vibrio cholerae CP1041(14)	Vibrio cholerae	Vibrio	Unknown	Unknown	Unknown	Unknown	Unknown	0	Unknown
GCF_000279205.1	99.99	0.01	246425	Vibrio cholerae HC-56A2	Vibrio cholerae	Vibrio	Unknown	Unknown	Unknown	Unknown	Unknown	0	Unknown
GCF_000279185.1	100	0	197847	Vibrio cholerae HC-42A1	Vibrio cholerae	Vibrio	Unknown	Unknown	Unknown	Unknown	Unknown	0	Unknown
GCF_000275645.1	100	0.01	3041360	Vibrio cholerae H1	Vibrio cholerae	Vibrio	2010	Human	Haiti	-72.3702533564399, 19.0827066911302	813972	11.0943	North America
GCF_000257415.2	100	0	132067	Vibrio cholerae 2011EL-301	Vibrio cholerae	Vibrio	2011	Unknown	Russia	101.238729906984, 61.1161830788872	2029	0.027655	Europe
GCF_000250855.1	100	0.02	3007450	Vibrio cholerae IEC224	Vibrio cholerae	Vibrio	Unknown	Unknown	Brazil	-51.4615216095153, -10.7229800250882	173220	2.36096	South America
GCF_000237785.1	100	0.02	173705	Vibrio cholerae O1 str. C6706	Vibrio cholerae	Vibrio	1991	Human	Peru	-76.094188410012, -8.9411454556605	736195	10.0342	South America
GCF_000237765.1	100	0.01	235589	Vibrio cholerae O1 str. 3582-05	Vibrio cholerae	Vibrio	2005	Human	USA	-97.1933786724782, 39.9382490812186	460	0.00626974	North America
GCF_000237725.1	100	0.01	185325	Vibrio cholerae O1 str. 3554-08	Vibrio cholerae	Vibrio	2008	Human	USA	-97.1933786724782, 39.9382490812186	460	0.00626974	North America
GCF_000237705.1	100	0.01	166616	Vibrio cholerae O1 str. 3546-06	Vibrio cholerae	Vibrio	2006	Human	USA	-97.1933786724782, 39.9382490812186	460	0.00626974	North America
GCF_000237685.1	100	0.01	151423	Vibrio cholerae O1 str. 3500-05	Vibrio cholerae	Vibrio	2005	Human	USA	-97.1933786724782, 39.9382490812186	460	0.00626974	North America
GCF_000237665.1	100	0.01	134204	Vibrio cholerae O1 str. 2011V-1021	Vibrio cholerae	Vibrio	2011	Human	Dominican Republic	-70.312719,18.93643	33476	0.456273	North America
GCF_000237645.1	100	0.01	197656	Vibrio cholerae O1 str. 2011EL-1137	Vibrio cholerae	Vibrio	2009	Human	South Africa	24.276509,-30.895143	186463	2.54147	Africa
GCF_000237605.1	100	0.01	154305	Vibrio cholerae O1 str. 2011EL-1089	Vibrio cholerae	Vibrio	2010	Human	Haiti	-72.3702533564399, 19.0827066911302	813972	11.0943	North America
GCF_000237585.1	100	0.01	205406	Vibrio cholerae O1 str. 2010V-1014	Vibrio cholerae	Vibrio	2010	Human	USA	-97.1933786724782, 39.9382490812186	460	0.00626974	North America
GCF_000237565.1	100	0.01	154478	Vibrio cholerae O1 str. 2010EL-2010N	Vibrio cholerae	Vibrio	2010	Human	Haiti	-72.3702533564399, 19.0827066911302	813972	11.0943	North America
GCF_000237545.1	100	0.01	168222	Vibrio cholerae O1 str. 2010EL-2010H	Vibrio cholerae	Vibrio	2010	Human	Haiti	-72.3702533564399, 19.0827066911302	813972	11.0943	North America
GCF_000237525.1	100	0.1	166332	Vibrio cholerae O1 str. 2010EL-1961	Vibrio cholerae	Vibrio	2010	Human	Haiti	-72.3702533564399, 19.0827066911302	813972	11.0943	North America
GCF_000237485.1	100	0.09	156650	Vibrio cholerae O1 str. 2009V-1131	Vibrio cholerae	Vibrio	2009	Human	USA	-97.1933786724782, 39.9382490812186	460	0.00626974	North America
GCF_000237465.1	100	0.01	197640	Vibrio cholerae O1 str. 2009V-1116	Vibrio cholerae	Vibrio	2009	Human	USA	-97.1933786724782, 39.9382490812186	460	0.00626974	North America
GCF_000237445.1	100	0.01	205398	Vibrio cholerae O1 str. 2009V-1096	Vibrio cholerae	Vibrio	2009	Human	USA	-97.1933786724782, 39.9382490812186	460	0.00626974	North America
GCF_000237425.1	100	0.01	197654	Vibrio cholerae O1 str. 2009V-1085	Vibrio cholerae	Vibrio	2009	Human	USA	-97.1933786724782, 39.9382490812186	460	0.00626974	North America
GCF_000237405.1	100	0.01	246298	Vibrio cholerae O1 str. 2009V-1046	Vibrio cholerae	Vibrio	2009	Human	USA	-97.1933786724782, 39.9382490812186	460	0.00626974	North America
GCF_000234965.1	100	0	235785	Vibrio cholerae HC-19A1	Vibrio cholerae	Vibrio	Unknown	Unknown	Unknown	Unknown	Unknown	0	Unknown
GCF_000234945.1	100	0.01	246348	Vibrio cholerae HC-21A1	Vibrio cholerae	Vibrio	Unknown	Unknown	Unknown	Unknown	Unknown	0	Unknown
GCF_000234925.1	100	0.01	246519	Vibrio cholerae HC-22A1	Vibrio cholerae	Vibrio	Unknown	Unknown	Unknown	Unknown	Unknown	0	Unknown
GCF_000234905.1	100	0.01	246378	Vibrio cholerae HC-32A1	Vibrio cholerae	Vibrio	Unknown	Unknown	Unknown	Unknown	Unknown	0	Unknown
GCF_000234885.1	100	0.02	246367	Vibrio cholerae HC-33A2	Vibrio cholerae	Vibrio	Unknown	Unknown	Unknown	Unknown	Unknown	0	Unknown
GCF_000234455.2	99.89	0.02	981816	Vibrio cholerae HC-61A1	Vibrio cholerae	Vibrio	Unknown	Unknown	Unknown	Unknown	Unknown	0	Unknown
GCF_000234435.1	100	0.01	974901	Vibrio cholerae HC-43A1	Vibrio cholerae	Vibrio	2010	Human	Unknown	Unknown	Unknown	0	Unknown
GCF_000234415.1	100	0.02	116593	Vibrio cholerae HC-28A1	Vibrio cholerae	Vibrio	Unknown	Unknown	Unknown	Unknown	Unknown	0	Unknown
GCF_000234395.1	100	0.01	804924	Vibrio cholerae HC-23A1	Vibrio cholerae	Vibrio	Unknown	Unknown	Unknown	Unknown	Unknown	0	Unknown
GCF_000234375.1	100	0.01	155376	Vibrio cholerae HC-06A1	Vibrio cholerae	Vibrio	Unknown	Unknown	Unknown	Unknown	Unknown	0	Unknown
GCF_000221485.1	100	0.01	197837	Vibrio cholerae HC-38A1	Vibrio cholerae	Vibrio	Unknown	Unknown	Unknown	Unknown	Unknown	0	Unknown
GCF_000221425.1	100	0	246221	Vibrio cholerae HFU-02	Vibrio cholerae	Vibrio	Unknown	Unknown	Unknown	Unknown	Unknown	0	Unknown
GCF_000221385.1	100	0.8	112889	Vibrio cholerae HC-70A1	Vibrio cholerae	Vibrio	Unknown	Unknown	Unknown	Unknown	Unknown	0	Unknown
GCF_000220745.2	100	0.01	803985	Vibrio cholerae HCUF01	Vibrio cholerae	Vibrio	Unknown	Unknown	Unknown	Unknown	Unknown	0	Unknown
GCF_000220725.1	100	0.01	977828	Vibrio cholerae HC-49A2	Vibrio cholerae	Vibrio	Unknown	Unknown	Unknown	Unknown	Unknown	0	Unknown
GCF_000175695.1	100	0.02	359098	Vibrio cholerae CIRS101	Vibrio cholerae	Vibrio	2002	Unknown	Bangladesh	90.2994684368246, 23.8981036259508	296405	4.03996	Asia
GCF_000174315.1	100	0.02	881547	Vibrio cholerae B33	Vibrio cholerae	Vibrio	Unknown	Unknown	Unknown	Unknown	Unknown	0	Unknown
GCF_000174275.1	100	0.02	805852	Vibrio cholerae RC9	Vibrio cholerae	Vibrio	Unknown	Unknown	Unknown	Unknown	Unknown	0	Unknown
GCF_000166495.1	100	0.01	154362	Vibrio cholerae O1 str. 2010EL-1792	Vibrio cholerae	Vibrio	2010	Human	Haiti	-72.3702533564399, 19.0827066911302	813972	11.0943	North America
GCF_000166475.1	100	0.01	155212	Vibrio cholerae O1 str. 2010EL-1798	Vibrio cholerae	Vibrio	2010	Human	Haiti	-72.3702533564399, 19.0827066911302	813972	11.0943	North America
GCF_000153865.1	99.11	1.24	1076983	Vibrio cholerae MAK 757	Vibrio cholerae	Vibrio	Unknown	Unknown	Unknown	Unknown	Unknown	0	Unknown
GCF_000152425.1	100	0.01	1035167	Vibrio cholerae MO10	Vibrio cholerae	Vibrio	Unknown	Unknown	Unknown	Unknown	Unknown	0	Unknown
GCF_000022585.1	100	0.06	3149584	Vibrio cholerae MJ-1236	Vibrio cholerae	Vibrio	Unknown	Unknown	Unknown	Unknown	Unknown	0	Unknown
GCF_000021625.1	100	0.09	3024078	Vibrio cholerae O395	Vibrio cholerae	Vibrio	Unknown	Unknown	Unknown	Unknown	Unknown	0	Unknown
GCF_000016245.1	100	0.09	3024069	Vibrio cholerae O395	Vibrio cholerae	Vibrio	Unknown	Unknown	Unknown	Unknown	Unknown	0	Unknown
GCF_000006745.1	100	0.14	2961149	Vibrio cholerae O1 biovar El Tor str. N16961	Vibrio cholerae	Vibrio	1975	Unknown	Unknown	Unknown	Unknown	0	Unknown
GCF_018336415.1	100	0.02	2945491	Vibrio cholerae O37	Vibrio cholerae	Vibrio	1965	Human	Czechoslovakia	15.475837,49.822513	0	0	Europe
GCF_014525095.1	100	0.13	2528238	Vibrio mimicus	Vibrio mimicus	Vibrio	Unknown	Unknown	Unknown	Unknown	Unknown	0	Unknown
GCF_009763105.1	100	0.09	3108402	Vibrio cholerae	Vibrio cholerae	Vibrio	2008	Unknown	USA	-97.1933786724782, 39.9382490812186	460	0.00626974	North America
GCF_009763045.1	100	0.08	3065919	Vibrio cholerae	Vibrio cholerae	Vibrio	Unknown	Unknown	Unknown	Unknown	Unknown	0	Unknown
GCF_009762985.1	100	0.03	2969890	Vibrio cholerae	Vibrio cholerae	Vibrio	2008	Unknown	USA	-97.1933786724782, 39.9382490812186	460	0.00626974	North America
GCF_009762945.1	100	0.04	3057992	Vibrio cholerae	Vibrio cholerae	Vibrio	Unknown	Unknown	Unknown	Unknown	Unknown	0	Unknown
GCF_009762895.1	100	0.07	3101042	Vibrio cholerae	Vibrio cholerae	Vibrio	2008	Unknown	USA	-97.1933786724782, 39.9382490812186	460	0.00626974	North America
GCF_009665195.1	100	0.04	3115368	Vibrio mimicus	Vibrio mimicus	Vibrio	Unknown	Unknown	Unknown	Unknown	Unknown	0	Unknown
GCF_008083835.1	100	0.02	138927	Vibrio cholerae	Vibrio cholerae	Vibrio	Unknown	Unknown	Unknown	Unknown	Unknown	0	Unknown
GCF_001887475.1	100	0.03	2969901	Vibrio cholerae	Vibrio cholerae	Vibrio	1974	Unknown	USA	-97.1933786724782, 39.9382490812186	460	0.00626974	North America
GCF_001857545.1	100	0	168370	Vibrio cholerae V52	Vibrio cholerae	Vibrio	Unknown	Human	Sudan	29.878897,16.390153	80996	1.10396	Africa
GCF_001857505.1	100	0.26	106941	Vibrio cholerae	Vibrio cholerae	Vibrio	2007	Unknown	Mexico	-103.88124651154, 24.6789517342959	45782	0.624002	North America
GCF_001857245.1	100	0.02	298103	Vibrio cholerae	Vibrio cholerae	Vibrio	1986	Unknown	USA	-97.1933786724782, 39.9382490812186	460	0.00626974	North America
GCF_001857145.1	100	0	298103	Vibrio cholerae	Vibrio cholerae	Vibrio	1978	Unknown	USA	-97.1933786724782, 39.9382490812186	460	0.00626974	North America
GCF_001525525.2	100	0.01	2956074	Vibrio cholerae	Vibrio cholerae	Vibrio	1963	Human	India	78.9114398396867, 20.5991791266055	1364402	18.5966	Asia
GCF_000737005.1	100	0.03	112441	Vibrio cholerae	Vibrio cholerae	Vibrio	1993	Human	India	78.9114398396867, 20.5991791266055	1364402	18.5966	Asia
GCF_000736945.1	100	0.04	138744	Vibrio cholerae	Vibrio cholerae	Vibrio	1988	Human	China	103.605463530314, 35.3025497521253	86951	1.18513	Asia
GCF_000222145.1	100	0.34	327561	Vibrio mimicus SX-4	Vibrio mimicus	Vibrio	2009	Human	China	103.605463530314, 35.3025497521253	86951	1.18513	Asia
GCF_000167935.2	100	0.04	345376	Vibrio cholerae V52	Vibrio cholerae	Vibrio	Unknown	Unknown	Sudan	29.878897,16.390153	80996	1.10396	Africa
GCF_000152465.2	100	0.03	362316	Vibrio cholerae V51	Vibrio cholerae	Vibrio	Unknown	Unknown	Unknown	Unknown	Unknown	0	Unknown
GCF_009764005.1	100	0.21	3051319	Vibrio mimicus	Vibrio mimicus	Vibrio	2006	Unknown	USA	-97.1933786724782, 39.9382490812186	460	0.00626974	North America
GCF_001471395.2	100	0.02	3051225	Vibrio mimicus	Vibrio mimicus	Vibrio	Unknown	Human	USA	-97.1933786724782, 39.9382490812186	460	0.00626974	North America
GCF_000175995.1	100	0.05	175090	Vibrio mimicus VM573	Vibrio mimicus	Vibrio	Unknown	Unknown	Unknown	Unknown	Unknown	0	Unknown
GCF_013414605.1	100	0.01	170536	Vibrio cholerae O1 biovar El Tor	Vibrio cholerae	Vibrio	2018	Human	Bangladesh	90.2994684368246, 23.8981036259508	296405	4.03996	Asia
GCF_001887635.1	100	0.02	2939488	Vibrio cholerae	Vibrio cholerae	Vibrio	1977	Unknown	Australia	135.08193769184, -24.6247754929907	132	0.00179914	Oceania
GCF_000174335.1	100	1.08	1094441	Vibrio cholerae BX 330286	Vibrio cholerae	Vibrio	Unknown	Unknown	Unknown	Unknown	Unknown	0	Unknown
GCF_001887415.1	100	0.13	2951445	Vibrio cholerae	Vibrio cholerae	Vibrio	1974	Unknown	China	103.605463530314, 35.3025497521253	86951	1.18513	Asia
GCF_009858925.1	100	0.08	105195	Vibrio cholerae O1 biovar El Tor	Vibrio cholerae	Vibrio	2018	Human	Bangladesh	90.2994684368246, 23.8981036259508	296405	4.03996	Asia
GCF_011074895.1	100	0.01	100967	Vibrio cholerae	Vibrio cholerae	Vibrio	2018	Human	China	103.605463530314, 35.3025497521253	86951	1.18513	Asia
GCF_014654575.1	99.99	0.02	141878	Vibrio cholerae	Vibrio cholerae	Vibrio	2017	Human	Qatar	51.136468,25.241515	9	0.000122669	Asia
GCF_001252875.1	97.67	0.14	259594	Vibrio cholerae	Vibrio cholerae	Vibrio	1991	Human	Mozambique	35.531862,-18.668709	350584	4.77841	Africa
GCF_000304755.1	100	0.01	522158	Vibrio cholerae CP1033(6)	Vibrio cholerae	Vibrio	2000	Human	Mexico	-103.88124651154, 24.6789517342959	45782	0.624002	North America
GCF_014654645.1	99.99	0.05	122900	Vibrio cholerae	Vibrio cholerae	Vibrio	2016	Human	Qatar	51.136468,25.241515	9	0.000122669	Asia
GCF_014654625.1	99.97	0.04	170527	Vibrio cholerae	Vibrio cholerae	Vibrio	2017	Human	Qatar	51.136468,25.241515	9	0.000122669	Asia
GCF_014654495.1	100	0.02	180171	Vibrio cholerae	Vibrio cholerae	Vibrio	2017	Human	Qatar	51.136468,25.241515	9	0.000122669	Asia
GCF_014489315.1	100	0.01	200093	Vibrio cholerae	Vibrio cholerae	Vibrio	2011	Human	Ukraine	31.32756,49.026607	1448	0.019736	Europe
GCF_014489135.1	100	0.01	225156	Vibrio cholerae	Vibrio cholerae	Vibrio	1994	Human	Russia	101.238729906984, 61.1161830788872	2029	0.027655	Europe
GCF_014489095.1	100	0.01	210245	Vibrio cholerae	Vibrio cholerae	Vibrio	1998	Human	Russia	101.238729906984, 61.1161830788872	2029	0.027655	Europe
GCF_014489035.1	100	0.01	217057	Vibrio cholerae	Vibrio cholerae	Vibrio	1993	Human	Russia	101.238729906984, 61.1161830788872	2029	0.027655	Europe
GCF_004123205.1	100	0	201804	Vibrio cholerae	Vibrio cholerae	Vibrio	1993	Unknown	Brazil	-51.4615216095153, -10.7229800250882	173220	2.36096	South America
GCF_001253155.1	99.89	0.12	215825	Vibrio cholerae	Vibrio cholerae	Vibrio	1991	Human	Mozambique	35.531862,-18.668709	350584	4.77841	Africa
GCF_902508055.1	100	1.36	307006	Klebsiella pneumoniae	Klebsiella pneumoniae	Klebsiella	2017	Human	China	103.605463530314, 35.3025497521253	86951	1.18513	Asia
GCF_009858935.1	100	0.01	103494	Vibrio cholerae O1 biovar El Tor	Vibrio cholerae	Vibrio	2018	Human	Bangladesh	90.2994684368246, 23.8981036259508	296405	4.03996	Asia
GCF_902509035.1	100	1.47	332968	Klebsiella pneumoniae	Klebsiella pneumoniae	Klebsiella	2017	Human	China	103.605463530314, 35.3025497521253	86951	1.18513	Asia
GCF_902508015.1	100	1.19	296581	Klebsiella pneumoniae	Klebsiella pneumoniae	Klebsiella	2017	Human	China	103.605463530314, 35.3025497521253	86951	1.18513	Asia
GCF_013357805.1	100	0.2	2967793	Vibrio cholerae	Vibrio cholerae	Vibrio	2004	Unknown	USA	-97.1933786724782, 39.9382490812186	460	0.00626974	North America
GCF_013357785.1	100	0.16	2967360	Vibrio cholerae	Vibrio cholerae	Vibrio	2004	Unknown	USA	-97.1933786724782, 39.9382490812186	460	0.00626974	North America
GCF_013357605.1	100	0.04	3033188	Vibrio cholerae	Vibrio cholerae	Vibrio	2004	Unknown	USA	-97.1933786724782, 39.9382490812186	460	0.00626974	North America
GCF_001402655.1	100	0.01	285370	Vibrio cholerae	Vibrio cholerae	Vibrio	2009	Coast	USA	-97.1933786724782, 39.9382490812186	460	0.00626974	North America
GCF_001402545.1	100	0.01	285424	Vibrio cholerae	Vibrio cholerae	Vibrio	2009	Coast	USA	-97.1933786724782, 39.9382490812186	460	0.00626974	North America
GCF_001402285.1	100	0.01	285370	Vibrio cholerae	Vibrio cholerae	Vibrio	2009	Coast	USA	-97.1933786724782, 39.9382490812186	460	0.00626974	North America
GCF_014489145.1	100	0.04	210285	Vibrio cholerae	Vibrio cholerae	Vibrio	2015	Unknown	Russia	101.238729906984, 61.1161830788872	2029	0.027655	Europe
GCF_008369875.1	100	0.08	318246	Vibrio cholerae	Vibrio cholerae	Vibrio	2019	Unknown	Germany	9.7418469857109, 51.1454642077783	70	0.00095409	Europe
GCF_008369865.1	100	0.03	318246	Vibrio cholerae	Vibrio cholerae	Vibrio	2019	Unknown	Germany	9.7418469857109, 51.1454642077783	70	0.00095409	Europe
GCF_008369585.1	100	0.03	318246	Vibrio cholerae	Vibrio cholerae	Vibrio	2019	Unknown	Germany	9.7418469857109, 51.1454642077783	70	0.00095409	Europe
GCF_008369565.1	100	0.03	318246	Vibrio cholerae	Vibrio cholerae	Vibrio	2019	Unknown	Germany	9.7418469857109, 51.1454642077783	70	0.00095409	Europe
GCF_008369525.1	100	0.03	688696	Vibrio cholerae	Vibrio cholerae	Vibrio	2019	Unknown	Germany	9.7418469857109, 51.1454642077783	70	0.00095409	Europe
GCF_008369505.1	100	0.03	324219	Vibrio cholerae	Vibrio cholerae	Vibrio	2019	Unknown	Germany	9.7418469857109, 51.1454642077783	70	0.00095409	Europe
GCF_008369485.1	100	0.03	688697	Vibrio cholerae	Vibrio cholerae	Vibrio	2019	Unknown	Germany	9.7418469857109, 51.1454642077783	70	0.00095409	Europe
GCF_008369465.1	100	0.03	688697	Vibrio cholerae	Vibrio cholerae	Vibrio	2019	Unknown	Germany	9.7418469857109, 51.1454642077783	70	0.00095409	Europe
GCF_008084375.1	99.99	0.08	247875	Vibrio cholerae	Vibrio cholerae	Vibrio	Unknown	Unknown	Unknown	Unknown	Unknown	0	Unknown
GCF_003056995.1	100	0.1	247385	Vibrio cholerae	Vibrio cholerae	Vibrio	2000	Human	Russia	101.238729906984, 61.1161830788872	2029	0.027655	Europe
GCF_002196305.1	100	0.67	205818	Vibrio cholerae	Vibrio cholerae	Vibrio	Unknown	Unknown	Russia	101.238729906984, 61.1161830788872	2029	0.027655	Europe
GCF_001857365.1	100	0.01	287604	Vibrio cholerae	Vibrio cholerae	Vibrio	1974	Unknown	Guam	144.802355,13.469346	0	0	Unknown
GCF_001857265.1	100	0	289139	Vibrio cholerae	Vibrio cholerae	Vibrio	1977	Unknown	USA	-97.1933786724782, 39.9382490812186	460	0.00626974	North America
GCF_001743085.1	100	0.26	279340	Vibrio cholerae	Vibrio cholerae	Vibrio	1974	Unknown	Guam	144.802355,13.469346	0	0	Unknown
GCF_000736935.1	100	0.13	132017	Vibrio cholerae	Vibrio cholerae	Vibrio	1976	Human	India	78.9114398396867, 20.5991791266055	1364402	18.5966	Asia
GCF_000168935.2	99.99	0.01	1096293	Vibrio cholerae MZO-3	Vibrio cholerae	Vibrio	Unknown	Unknown	Unknown	Unknown	Unknown	0	Unknown
GCF_020252125.1	100	0.04	209908	Vibrio vulnificus	Vibrio vulnificus	Vibrio	2019	Unknown	USA	-97.1933786724782, 39.9382490812186	460	0.00626974	North America
GCF_001293185.1	100	0.37	636609	Photobacterium leiognathi subsp. mandapamensis	Photobacterium leiognathi	Photobacterium	1997	Unknown	USA	-97.1933786724782, 39.9382490812186	460	0.00626974	North America
GCF_003026025.1	100	0.25	262428	Photobacterium leiognathi subsp. mandapamensis	Photobacterium leiognathi	Photobacterium	2006	Unknown	Japan	138.341994046054, 36.3665027558953	1740	0.023716	Asia
GCF_009858805.1	100	0.01	105346	Vibrio cholerae O1 biovar El Tor	Vibrio cholerae	Vibrio	2017	Human	Bangladesh	90.2994684368246, 23.8981036259508	296405	4.03996	Asia
GCF_021014825.1	100	0.01	123712	Vibrio cholerae	Vibrio cholerae	Vibrio	2011	Unknown	Germany	9.7418469857109, 51.1454642077783	70	0.00095409	Europe
GCF_000454545.1	100	0.11	5197712	Xanthomonas cassavae CFBP 4642	Xanthomonas cassavae	Xanthomonas	1951	Unknown	Malawi	34.260418,-13.214598	0	0	Africa
GCF_902810545.1	100	0.24	379944	Bartonella schoenbuchensis	Bartonella schoenbuchensis	Bartonella	Unknown	Unknown	Unknown	Unknown	Unknown	0	Unknown
GCF_014138465.1	100	0	469210	Bartonella chomelii	Bartonella chomelii	Bartonella	Unknown	Unknown	Unknown	Unknown	Unknown	0	Unknown
GCF_002022445.1	99.99	0.38	1627995	Bartonella sp. AR 15-3	Bartonella sp. AR 15-3	Bartonella	2011	Mammals	USA	-97.1933786724782, 39.9382490812186	460	0.00626974	North America
GCF_000176395.1	96.14	0.9	207019	Vibrio cholerae RC27	Vibrio cholerae	Vibrio	1991	Human	Indonesia	114.887123368866, 0.525006428090018	394945	5.38305	Africa
GCF_004120565.1	99.99	0.04	318892	Vibrio cholerae O1 biovar El Tor	Vibrio cholerae	Vibrio	1994	Human	Brazil	-51.4615216095153, -10.7229800250882	173220	2.36096	South America
GCF_011750865.1	100	0.02	147776	Vibrio cholerae O395	Vibrio cholerae	Vibrio	2019	Unknown	Unknown	Unknown	Unknown	0	Unknown
GCF_011750835.1	100	0.07	118867	Vibrio cholerae O395	Vibrio cholerae	Vibrio	2019	Unknown	Unknown	Unknown	Unknown	0	Unknown
GCF_011750775.1	100	0.01	122912	Vibrio cholerae O395	Vibrio cholerae	Vibrio	2019	Unknown	Unknown	Unknown	Unknown	0	Unknown
GCF_009858615.1	100	0.02	218149	Vibrio cholerae O1 biovar El Tor	Vibrio cholerae	Vibrio	2018	Human	Bangladesh	90.2994684368246, 23.8981036259508	296405	4.03996	Asia
GCF_009707115.1	100	0.02	224380	Vibrio cholerae O1 biovar El Tor	Vibrio cholerae	Vibrio	2017	Human	Iraq	43.4847916068156, 33.6761353933836	22740	0.309943	Asia
GCF_009646135.1	100	0.09	3026110	Vibrio cholerae O395	Vibrio cholerae	Vibrio	2016	Unknown	Norway	7.583846,61.061893	9	0.000122669	Europe
GCF_001261555.1	100	0	303239	Vibrio cholerae	Vibrio cholerae	Vibrio	2007	Human	Kenya	37.917116,0.003935	133914	1.82523	Africa
GCF_001260175.1	100	0	235676	Vibrio cholerae	Vibrio cholerae	Vibrio	2001	Human	Bangladesh	90.2994684368246, 23.8981036259508	296405	4.03996	Asia
GCF_001258535.1	99.06	0.07	207410	Vibrio cholerae	Vibrio cholerae	Vibrio	2009	Human	Kenya	37.917116,0.003935	133914	1.82523	Africa
GCF_001258495.1	100	0.01	152453	Vibrio cholerae	Vibrio cholerae	Vibrio	2006	Human	India	78.9114398396867, 20.5991791266055	1364402	18.5966	Asia
GCF_001257895.1	100	0	177828	Vibrio cholerae	Vibrio cholerae	Vibrio	2007	Human	India	78.9114398396867, 20.5991791266055	1364402	18.5966	Asia
GCF_001257035.1	100	0.01	124370	Vibrio cholerae	Vibrio cholerae	Vibrio	1995	Human	Viet Nam	108.44538,13.796129	73128	0.996725	Asia
GCF_001252775.1	100	0.01	216498	Vibrio cholerae	Vibrio cholerae	Vibrio	2005	Human	Kenya	37.917116,0.003935	133914	1.82523	Africa
GCF_001252055.1	100	0	246191	Vibrio cholerae	Vibrio cholerae	Vibrio	2007	Human	India	78.9114398396867, 20.5991791266055	1364402	18.5966	Asia
GCF_001247245.1	99.99	0.01	215355	Vibrio cholerae	Vibrio cholerae	Vibrio	1999	Human	Bangladesh	90.2994684368246, 23.8981036259508	296405	4.03996	Asia
GCF_001030015.1	100	0.01	555215	Vibrio cholerae	Vibrio cholerae	Vibrio	1997	Human	China	103.605463530314, 35.3025497521253	86951	1.18513	Asia
GCF_021431865.1	100	0.03	2994890	Vibrio cholerae	Vibrio cholerae	Vibrio	2020	Unknown	USA	-97.1933786724782, 39.9382490812186	460	0.00626974	North America
GCF_009858655.1	100	0.01	246717	Vibrio cholerae O1 biovar El Tor	Vibrio cholerae	Vibrio	2018	Human	Bangladesh	90.2994684368246, 23.8981036259508	296405	4.03996	Asia
GCF_902508095.1	100	0.62	151724	Klebsiella pneumoniae	Klebsiella pneumoniae	Klebsiella	2017	Human	China	103.605463530314, 35.3025497521253	86951	1.18513	Asia
GCF_004121815.1	100	0.01	355631	Vibrio cholerae	Vibrio cholerae	Vibrio	1994	Human	Brazil	-51.4615216095153, -10.7229800250882	173220	2.36096	South America
GCF_013414505.1	100	0.03	123353	Vibrio cholerae O139	Vibrio cholerae	Vibrio	2017	Unknown	Bangladesh	90.2994684368246, 23.8981036259508	296405	4.03996	Asia
GCF_003205565.1	100	0.01	215439	Vibrio cholerae	Vibrio cholerae	Vibrio	2015	Human	Uganda	32.340868,1.428016	115621	1.5759	Africa
GCF_002918335.1	100	0.12	355790	Vibrio cholerae	Vibrio cholerae	Vibrio	1994	Unknown	India	78.9114398396867, 20.5991791266055	1364402	18.5966	Asia
GCF_013414515.1	100	0.03	117774	Vibrio cholerae O139	Vibrio cholerae	Vibrio	2017	Unknown	Bangladesh	90.2994684368246, 23.8981036259508	296405	4.03996	Asia
GCF_013111975.1	100	0.13	204192	Vibrio cholerae	Vibrio cholerae	Vibrio	2011	Unknown	Haiti	-72.3702533564399, 19.0827066911302	813972	11.0943	North America
GCF_013111465.1	100	0.13	253581	Vibrio cholerae	Vibrio cholerae	Vibrio	2011	Unknown	Haiti	-72.3702533564399, 19.0827066911302	813972	11.0943	North America
GCF_013111455.1	100	0.13	248138	Vibrio cholerae	Vibrio cholerae	Vibrio	2012	Unknown	Haiti	-72.3702533564399, 19.0827066911302	813972	11.0943	North America
GCF_013111435.1	100	0.11	191488	Vibrio cholerae	Vibrio cholerae	Vibrio	2011	Unknown	Haiti	-72.3702533564399, 19.0827066911302	813972	11.0943	North America
GCF_013111395.1	100	0.12	248138	Vibrio cholerae	Vibrio cholerae	Vibrio	2012	Unknown	Haiti	-72.3702533564399, 19.0827066911302	813972	11.0943	North America
GCF_013111375.1	100	0.13	248140	Vibrio cholerae	Vibrio cholerae	Vibrio	2011	Unknown	Haiti	-72.3702533564399, 19.0827066911302	813972	11.0943	North America
GCF_013111355.1	100	0.13	328050	Vibrio cholerae	Vibrio cholerae	Vibrio	2012	Unknown	Haiti	-72.3702533564399, 19.0827066911302	813972	11.0943	North America
GCF_013111315.1	100	0.15	248140	Vibrio cholerae	Vibrio cholerae	Vibrio	2012	Unknown	Haiti	-72.3702533564399, 19.0827066911302	813972	11.0943	North America
GCF_003716365.1	100	0.13	204192	Vibrio cholerae	Vibrio cholerae	Vibrio	Unknown	Unknown	Haiti	-72.3702533564399, 19.0827066911302	813972	11.0943	North America
GCF_003096115.1	100	0.01	181519	Vibrio cholerae O1 biovar El Tor	Vibrio cholerae	Vibrio	2007	Unknown	Russia	101.238729906984, 61.1161830788872	2029	0.027655	Europe
GCF_019448125.1	100	0.09	246422	Vibrio cholerae	Vibrio cholerae	Vibrio	1975	Unknown	Unknown	Unknown	Unknown	0	Unknown
GCF_013111965.1	100	0	157950	Vibrio cholerae	Vibrio cholerae	Vibrio	2012	Unknown	Haiti	-72.3702533564399, 19.0827066911302	813972	11.0943	North America
GCF_013111385.1	100	0	158255	Vibrio cholerae	Vibrio cholerae	Vibrio	2012	Unknown	Haiti	-72.3702533564399, 19.0827066911302	813972	11.0943	North America
GCF_019458465.1	100	0.11	3145023	Vibrio cholerae	Vibrio cholerae	Vibrio	Unknown	Unknown	Unknown	Unknown	Unknown	0	Unknown
GCF_013111635.1	100	0	118928	Vibrio cholerae	Vibrio cholerae	Vibrio	2001	Human	Mexico	-103.88124651154, 24.6789517342959	45782	0.624002	North America
GCF_902810025.1	100	0.03	741477	Vibrio cholerae	Vibrio cholerae	Vibrio	Unknown	Unknown	Argentina	-67.506244,-39.649952	4550	0.0620159	South America
GCF_019458445.1	100	0.24	3007795	Vibrio cholerae	Vibrio cholerae	Vibrio	Unknown	Unknown	Unknown	Unknown	Unknown	0	Unknown
GCF_014525175.1	100	0.06	2712882	Vibrio cholerae	Vibrio cholerae	Vibrio	Unknown	Unknown	USA	-97.1933786724782, 39.9382490812186	460	0.00626974	North America
GCF_008084495.1	100	0.02	558846	Vibrio cholerae	Vibrio cholerae	Vibrio	Unknown	Unknown	Unknown	Unknown	Unknown	0	Unknown
GCF_000736925.1	100	0.24	152166	Vibrio cholerae	Vibrio cholerae	Vibrio	1975	Human	India	78.9114398396867, 20.5991791266055	1364402	18.5966	Asia
GCF_000710155.1	100	0	363340	Vibrio cholerae 2012EL-1759	Vibrio cholerae	Vibrio	2012	Unknown	Haiti	-72.3702533564399, 19.0827066911302	813972	11.0943	North America
GCF_002078755.1	100	0.01	249276	Vibrio cholerae	Vibrio cholerae	Vibrio	2012	Human	Tanzania	34.8914532778356, -6.16557708208992	237774	3.24083	Africa
GCF_002078695.1	100	0.01	235741	Vibrio cholerae	Vibrio cholerae	Vibrio	2012	Human	Tanzania	34.8914532778356, -6.16557708208992	237774	3.24083	Africa
GCF_002076745.1	100	0.01	299892	Vibrio cholerae	Vibrio cholerae	Vibrio	2012	Human	Tanzania	34.8914532778356, -6.16557708208992	237774	3.24083	Africa
GCF_002076735.1	100	0.01	235741	Vibrio cholerae	Vibrio cholerae	Vibrio	2011	Human	Tanzania	34.8914532778356, -6.16557708208992	237774	3.24083	Africa
GCF_002076235.1	100	0.01	235741	Vibrio cholerae	Vibrio cholerae	Vibrio	2012	Human	Tanzania	34.8914532778356, -6.16557708208992	237774	3.24083	Africa
GCF_004309965.1	100	0.03	636425	Vibrio cholerae	Vibrio cholerae	Vibrio	2001	Human	India	78.9114398396867, 20.5991791266055	1364402	18.5966	Asia
GCF_013111795.1	100	0	177583	Vibrio cholerae	Vibrio cholerae	Vibrio	2012	Unknown	Haiti	-72.3702533564399, 19.0827066911302	813972	11.0943	North America
GCF_013111305.1	100	0	216344	Vibrio cholerae	Vibrio cholerae	Vibrio	2012	Unknown	Haiti	-72.3702533564399, 19.0827066911302	813972	11.0943	North America
GCF_902507925.1	100	2.76	267841	Klebsiella quasipneumoniae	Klebsiella quasipneumoniae	Klebsiella	2017	Human	China	103.605463530314, 35.3025497521253	86951	1.18513	Asia
GCF_001029395.1	100	0.01	293735	Aliivibrio fischeri	Aliivibrio fischeri	Aliivibrio	2003	Unknown	USA	-97.1933786724782, 39.9382490812186	460	0.00626974	North America
GCF_000011805.1	100	0.01	2897536	Aliivibrio fischeri ES114	Aliivibrio fischeri	Aliivibrio	Unknown	Unknown	Unknown	Unknown	Unknown	0	Unknown
GCF_902507935.1	100	1.86	236903	Klebsiella pneumoniae	Klebsiella pneumoniae	Klebsiella	2017	Human	China	103.605463530314, 35.3025497521253	86951	1.18513	Asia
GCF_902509045.1	100	1.06	281075	Klebsiella pneumoniae	Klebsiella pneumoniae	Klebsiella	2017	Human	China	103.605463530314, 35.3025497521253	86951	1.18513	Asia
GCF_902509075.1	100	2.82	303504	Klebsiella variicola	Klebsiella variicola	Klebsiella	2017	Human	China	103.605463530314, 35.3025497521253	86951	1.18513	Asia
GCF_902508105.1	100	2.05	289138	Klebsiella pneumoniae	Klebsiella pneumoniae	Klebsiella	2017	Human	China	103.605463530314, 35.3025497521253	86951	1.18513	Asia
GCF_902509125.1	100	1.5	219306	Klebsiella pneumoniae	Klebsiella pneumoniae	Klebsiella	2017	Human	China	103.605463530314, 35.3025497521253	86951	1.18513	Asia
GCF_021165625.1	100	0.94	178553	Aeromonas veronii	Aeromonas veronii	Aeromonas	2019	Fish	China	103.605463530314, 35.3025497521253	86951	1.18513	Asia
GCF_019048665.1	100	0.33	4844434	Aeromonas sp. FDAARGOS 1408	Aeromonas sp. FDAARGOS 1408	Aeromonas	Unknown	Unknown	USA	-97.1933786724782, 39.9382490812186	460	0.00626974	North America
GCF_006246345.1	100	0.14	179245	Aeromonas dhakensis	Aeromonas dhakensis	Aeromonas	Unknown	Human	Martinique	-60.997153,14.653283	0	0	North America
GCF_006246145.1	100	0.21	141939	Aeromonas dhakensis	Aeromonas dhakensis	Aeromonas	Unknown	Human	Martinique	-60.997153,14.653283	0	0	North America
GCF_000813475.1	100	0.29	126255	Aeromonas caviae	Aeromonas caviae	Aeromonas	2014	Freshwater	Malaysia	102.18740935892, 4.06277787458515	25778	0.351351	Asia
GCF_023924245.1	100	0.13	237813	Aeromonas hydrophila	Aeromonas hydrophila	Aeromonas	2012	Fish	Viet Nam	108.44538,13.796129	73128	0.996725	Asia
GCF_019348795.1	100	0.29	445774	Aeromonas hydrophila	Aeromonas hydrophila	Aeromonas	2009	Fish	Brazil	-51.4615216095153, -10.7229800250882	173220	2.36096	South America
GCF_013085505.1	100	0.41	5018075	Aeromonas sp. 2692-1	Aeromonas sp. 2692-1	Aeromonas	2019	Unknown	USA	-97.1933786724782, 39.9382490812186	460	0.00626974	North America
GCF_019399995.1	100	0.27	432949	Aeromonas hydrophila	Aeromonas hydrophila	Aeromonas	2009	Fish	Brazil	-51.4615216095153, -10.7229800250882	173220	2.36096	South America
GCF_019399935.1	100	1.1	449174	Aeromonas hydrophila	Aeromonas hydrophila	Aeromonas	2010	Plants	Brazil	-51.4615216095153, -10.7229800250882	173220	2.36096	South America
GCF_019348925.1	100	2.35	447496	Aeromonas hydrophila	Aeromonas hydrophila	Aeromonas	2010	Fish	Brazil	-51.4615216095153, -10.7229800250882	173220	2.36096	South America
GCF_009791455.1	100	0.3	4941513	Aeromonas hydrophila	Aeromonas hydrophila	Aeromonas	2019	Unknown	China	103.605463530314, 35.3025497521253	86951	1.18513	Asia
GCF_900476005.1	100	0.14	4586140	Aeromonas caviae	Aeromonas caviae	Aeromonas	1989	Unknown	Unknown	Unknown	Unknown	0	Unknown
GCF_018360005.1	100	0.12	287223	Aeromonas caviae	Aeromonas caviae	Aeromonas	1984	Mammals	Unknown	Unknown	Unknown	0	Unknown
GCF_003350165.1	100	0.11	179321	Aeromonas caviae	Aeromonas caviae	Aeromonas	Unknown	Unknown	Unknown	Unknown	Unknown	0	Unknown
GCF_000819785.1	100	0.14	101663	Aeromonas caviae	Aeromonas caviae	Aeromonas	Unknown	Unknown	Unknown	Unknown	Unknown	0	Unknown
GCF_000820185.1	100	0.58	238229	Aeromonas tecta	Aeromonas tecta	Aeromonas	Unknown	Unknown	Unknown	Unknown	Unknown	0	Unknown
GCF_021608325.1	100	0.23	115259	Aeromonas veronii	Aeromonas veronii	Aeromonas	2020	Human	Australia	135.08193769184, -24.6247754929907	132	0.00179914	Oceania
GCF_006246235.1	100	0.16	216276	Aeromonas veronii	Aeromonas veronii	Aeromonas	Unknown	Unknown	Unknown	Unknown	Unknown	0	Unknown
GCF_021608545.1	100	0.14	268460	Aeromonas veronii	Aeromonas veronii	Aeromonas	2020	Human	Australia	135.08193769184, -24.6247754929907	132	0.00179914	Oceania
GCF_002834265.1	100	0.38	170766	Aeromonas hydrophila	Aeromonas hydrophila	Aeromonas	2013	Human	USA	-97.1933786724782, 39.9382490812186	460	0.00626974	North America
GCF_013415825.1	100	0.65	4834659	Aeromonas veronii	Aeromonas veronii	Aeromonas	2014	Fish	China	103.605463530314, 35.3025497521253	86951	1.18513	Asia
GCF_002906945.1	100	0.51	299782	Aeromonas veronii	Aeromonas veronii	Aeromonas	2009	Fish	USA	-97.1933786724782, 39.9382490812186	460	0.00626974	North America
GCF_003013515.1	100	0.13	307551	Aeromonas veronii	Aeromonas veronii	Aeromonas	2017	Unknown	China	103.605463530314, 35.3025497521253	86951	1.18513	Asia
GCF_024112375.1	100	0.06	4450115	Aeromonas sp. SOD01	Aeromonas sp. SOD01	Aeromonas	2015	Unknown	USA	-97.1933786724782, 39.9382490812186	460	0.00626974	North America
GCF_020639385.1	100	0.19	4487165	Aeromonas veronii	Aeromonas veronii	Aeromonas	2020	Human	China	103.605463530314, 35.3025497521253	86951	1.18513	Asia
GCF_020405385.1	100	0.32	4695915	Aeromonas hydrophila	Aeromonas hydrophila	Aeromonas	2020	Human	China	103.605463530314, 35.3025497521253	86951	1.18513	Asia
GCF_016729525.1	100	0.38	1098040	Aeromonas jandaei	Aeromonas jandaei	Aeromonas	Unknown	Human	China	103.605463530314, 35.3025497521253	86951	1.18513	Asia
GCF_006246515.1	100	0.14	496142	Aeromonas veronii	Aeromonas veronii	Aeromonas	Unknown	Unknown	France	2.21176185127104, 46.7422056150155	184	0.00250789	Europe
GCF_021608525.1	100	0.28	106766	Aeromonas veronii	Aeromonas veronii	Aeromonas	2020	Human	Australia	135.08193769184, -24.6247754929907	132	0.00179914	Oceania
GCF_006246355.1	100	0.61	100022	Aeromonas veronii	Aeromonas veronii	Aeromonas	Unknown	Human	Unknown	Unknown	Unknown	0	Unknown
GCF_012029585.1	100	0.24	214996	Aeromonas veronii	Aeromonas veronii	Aeromonas	2014	Unknown	Thailand	100.730553417522, 15.4384659885465	56016	0.76349	Asia
GCF_019047125.1	100	0.27	4539453	Aeromonas sp. FDAARGOS 1411	Aeromonas sp. FDAARGOS 1411	Aeromonas	Unknown	Unknown	USA	-97.1933786724782, 39.9382490812186	460	0.00626974	North America
GCF_900637545.1	100	0.02	4542521	Aeromonas encheleia	Aeromonas encheleia	Aeromonas	1995	Fish	Spain	-3.79186864749819, 40.5886435087978	360	0.00490675	Europe
GCF_000819825.1	100	0.02	380984	Aeromonas encheleia	Aeromonas encheleia	Aeromonas	Unknown	Unknown	Unknown	Unknown	Unknown	0	Unknown
GCF_006243265.1	100	1.33	119732	Aeromonas hydrophila	Aeromonas hydrophila	Aeromonas	Unknown	Fish	Unknown	Unknown	Unknown	0	Unknown
GCF_019219295.1	100	0.66	589583	Aeromonas sp. sia0103	Aeromonas sp. sia0103	Aeromonas	2018	Unknown	USA	-97.1933786724782, 39.9382490812186	460	0.00626974	North America
GCF_016729965.1	100	0.02	926431	Aeromonas caviae	Aeromonas caviae	Aeromonas	2017	Human	China	103.605463530314, 35.3025497521253	86951	1.18513	Asia
GCF_012843275.1	100	0.48	776577	Aeromonas sp. DNRA1	Aeromonas sp. DNRA1	Aeromonas	2018	Unknown	South Korea	127.992288,36.079646	2993	0.0407942	Asia
GCF_009755745.1	100	0.21	4604603	Aeromonas veronii	Aeromonas veronii	Aeromonas	2018	Fish	China	103.605463530314, 35.3025497521253	86951	1.18513	Asia
GCF_016729305.1	100	0.02	477665	Aeromonas caviae	Aeromonas caviae	Aeromonas	2017	Human	China	103.605463530314, 35.3025497521253	86951	1.18513	Asia
GCF_019348895.1	100	0.7	445323	Aeromonas hydrophila	Aeromonas hydrophila	Aeromonas	2016	Fish	Brazil	-51.4615216095153, -10.7229800250882	173220	2.36096	South America
GCF_019348875.1	100	0.71	354162	Aeromonas hydrophila	Aeromonas hydrophila	Aeromonas	2009	Fish	Brazil	-51.4615216095153, -10.7229800250882	173220	2.36096	South America
GCF_019348855.1	100	0.7	578285	Aeromonas hydrophila	Aeromonas hydrophila	Aeromonas	2016	Fish	Brazil	-51.4615216095153, -10.7229800250882	173220	2.36096	South America
GCF_021608345.1	100	0.18	189060	Aeromonas veronii	Aeromonas veronii	Aeromonas	2020	Human	Australia	135.08193769184, -24.6247754929907	132	0.00179914	Oceania
GCF_003014775.1	100	0.34	4911246	Aeromonas hydrophila	Aeromonas hydrophila	Aeromonas	2016	Unknown	South Korea	127.992288,36.079646	2993	0.0407942	Asia
GCF_018359805.1	100	0.2	392050	Aeromonas caviae	Aeromonas caviae	Aeromonas	2008	Human	Spain	-3.79186864749819, 40.5886435087978	360	0.00490675	Europe
GCF_016729685.1	100	0.32	809003	Aeromonas hydrophila	Aeromonas hydrophila	Aeromonas	2017	Human	China	103.605463530314, 35.3025497521253	86951	1.18513	Asia
GCF_016729665.1	100	0.32	809003	Aeromonas hydrophila	Aeromonas hydrophila	Aeromonas	2017	Human	China	103.605463530314, 35.3025497521253	86951	1.18513	Asia
GCF_014158455.1	100	0.08	4860108	Aeromonas caviae	Aeromonas caviae	Aeromonas	2018	Wastewater	Japan	138.341994046054, 36.3665027558953	1740	0.023716	Asia
GCF_016729975.1	100	0.35	851877	Aeromonas dhakensis	Aeromonas dhakensis	Aeromonas	2017	Human	China	103.605463530314, 35.3025497521253	86951	1.18513	Asia
GCF_001705915.1	100	0.61	228968	Aeromonas hydrophila	Aeromonas hydrophila	Aeromonas	1997	Unknown	USA	-97.1933786724782, 39.9382490812186	460	0.00626974	North America
GCF_001705905.1	100	0.32	267006	Aeromonas hydrophila	Aeromonas hydrophila	Aeromonas	1997	Unknown	USA	-97.1933786724782, 39.9382490812186	460	0.00626974	North America
GCF_000724965.1	100	0.34	5063734	Aeromonas hydrophila	Aeromonas hydrophila	Aeromonas	2012	Unknown	Malaysia	102.18740935892, 4.06277787458515	25778	0.351351	Asia
GCF_006246385.1	100	0.26	126127	Aeromonas hydrophila	Aeromonas hydrophila	Aeromonas	Unknown	Fish	Unknown	Unknown	Unknown	0	Unknown
GCF_014332675.1	100	0.27	1338614	Aeromonas hydrophila	Aeromonas hydrophila	Aeromonas	2008	Unknown	China	103.605463530314, 35.3025497521253	86951	1.18513	Asia
GCF_022549275.1	100	0.37	265465	Aeromonas sp. MR19	Aeromonas sp. MR19	Aeromonas	2018	Sediments	Poland	18.733701,52.907821	0	0	Europe
GCF_900156325.1	100	0.69	664698	Aeromonas hydrophila	Aeromonas hydrophila	Aeromonas	Unknown	Unknown	Unknown	Unknown	Unknown	0	Unknown
GCF_900155975.1	100	0.69	664693	Aeromonas hydrophila	Aeromonas hydrophila	Aeromonas	Unknown	Unknown	Unknown	Unknown	Unknown	0	Unknown
GCF_000963645.1	100	0.6	4908265	Aeromonas hydrophila	Aeromonas hydrophila	Aeromonas	2011	Fish	China	103.605463530314, 35.3025497521253	86951	1.18513	Asia
GCF_000315835.1	100	0.57	234812	Aeromonas hydrophila SNUFPC-A8	Aeromonas hydrophila	Aeromonas	2009	Fish	South Korea	127.992288,36.079646	2993	0.0407942	Asia
GCF_016729485.1	100	0.36	120695	Aeromonas veronii	Aeromonas veronii	Aeromonas	2017	Human	China	103.605463530314, 35.3025497521253	86951	1.18513	Asia
GCF_006246275.1	100	0.19	115595	Aeromonas veronii	Aeromonas veronii	Aeromonas	Unknown	Human	Unknown	Unknown	Unknown	0	Unknown
GCF_001057275.1	100	0.62	101967	Aeromonas hydrophila	Aeromonas hydrophila	Aeromonas	Unknown	Human	USA	-97.1933786724782, 39.9382490812186	460	0.00626974	North America
GCF_001056955.1	100	0.57	115652	Aeromonas hydrophila	Aeromonas hydrophila	Aeromonas	Unknown	Human	USA	-97.1933786724782, 39.9382490812186	460	0.00626974	North America
GCF_021608715.1	100	0.1	159194	Aeromonas veronii	Aeromonas veronii	Aeromonas	2019	Human	Australia	135.08193769184, -24.6247754929907	132	0.00179914	Oceania
GCF_006246455.1	100	0.28	135668	Aeromonas hydrophila	Aeromonas hydrophila	Aeromonas	Unknown	Fish	Unknown	Unknown	Unknown	0	Unknown
GCF_006243365.1	100	0.3	118185	Aeromonas hydrophila	Aeromonas hydrophila	Aeromonas	Unknown	Fish	Unknown	Unknown	Unknown	0	Unknown
GCF_006243275.1	100	0.38	168728	Aeromonas hydrophila	Aeromonas hydrophila	Aeromonas	Unknown	Fish	Unknown	Unknown	Unknown	0	Unknown
GCF_000708105.1	100	0.36	127342	Aeromonas hydrophila	Aeromonas hydrophila	Aeromonas	2012	Human	USA	-97.1933786724782, 39.9382490812186	460	0.00626974	North America
GCF_002843345.1	100	0.33	128869	Aeromonas sobria	Aeromonas sobria	Aeromonas	2001	Unknown	Switzerland	7.95426089278944, 47.1428026005985	0	0	Europe
GCF_901212385.1	100	0.31	292420	Aeromonas allosaccharophila	Aeromonas allosaccharophila	Aeromonas	Unknown	Unknown	United Kingdom	-2.06475405209575, 54.456173487365	442	0.0060244	Europe
GCF_006243395.1	100	0.82	235474	Aeromonas veronii	Aeromonas veronii	Aeromonas	Unknown	Unknown	Unknown	Unknown	Unknown	0	Unknown
GCF_022631175.1	100	0.47	4963702	Aeromonas hydrophila	Aeromonas hydrophila	Aeromonas	2012	Fish	South Korea	127.992288,36.079646	2993	0.0407942	Asia
GCF_022869925.1	100	0.61	4733720	Aeromonas hydrophila	Aeromonas hydrophila	Aeromonas	Unknown	Unknown	Unknown	Unknown	Unknown	0	Unknown
GCF_016026875.1	100	0.61	4733702	Aeromonas hydrophila	Aeromonas hydrophila	Aeromonas	Unknown	Unknown	Unknown	Unknown	Unknown	0	Unknown
GCF_000698205.1	100	1.3	230317	Aeromonas hydrophila	Aeromonas hydrophila	Aeromonas	2007	Fish	Sri Lanka	80.665487,8.498237	0	0	Asia
GCF_013085525.1	100	0.77	4834781	Aeromonas sp. 1805	Aeromonas sp. 1805	Aeromonas	2018	Unknown	USA	-97.1933786724782, 39.9382490812186	460	0.00626974	North America
GCF_020405345.1	100	0.18	4771925	Aeromonas dhakensis	Aeromonas dhakensis	Aeromonas	2020	Human	China	103.605463530314, 35.3025497521253	86951	1.18513	Asia
GCF_018682365.1	100	0.43	244995	Aeromonas dhakensis	Aeromonas dhakensis	Aeromonas	2020	Unknown	Japan	138.341994046054, 36.3665027558953	1740	0.023716	Asia
GCF_002285935.1	100	0.38	4868053	Aeromonas dhakensis	Aeromonas dhakensis	Aeromonas	2016	Unknown	South Korea	127.992288,36.079646	2993	0.0407942	Asia
GCF_001673685.1	100	0.17	260482	Aeromonas dhakensis	Aeromonas dhakensis	Aeromonas	2015	Fish	India	78.9114398396867, 20.5991791266055	1364402	18.5966	Asia
GCF_004919485.1	100	0.17	4350713	Aeromonas schubertii	Aeromonas schubertii	Aeromonas	2017	Fish	China	103.605463530314, 35.3025497521253	86951	1.18513	Asia
GCF_001730205.1	100	0.26	187860	Aeromonas caviae	Aeromonas caviae	Aeromonas	2007	Unknown	Brazil	-51.4615216095153, -10.7229800250882	173220	2.36096	South America
GCF_015666195.1	100	0.12	885649	Aeromonas dhakensis	Aeromonas dhakensis	Aeromonas	2019	Unknown	Malaysia	102.18740935892, 4.06277787458515	25778	0.351351	Asia
GCF_016730085.1	100	0.19	441697	Aeromonas caviae	Aeromonas caviae	Aeromonas	2017	Human	China	103.605463530314, 35.3025497521253	86951	1.18513	Asia
GCF_018802305.1	100	0.24	4827247	Aeromonas hydrophila	Aeromonas hydrophila	Aeromonas	2019	Unknown	USA	-97.1933786724782, 39.9382490812186	460	0.00626974	North America
GCF_009749285.1	100	0.95	788651	Aeromonas jandaei	Aeromonas jandaei	Aeromonas	2017	Fish	China	103.605463530314, 35.3025497521253	86951	1.18513	Asia
GCF_023920205.1	100	0.35	5021892	Aeromonas dhakensis	Aeromonas dhakensis	Aeromonas	2019	Fish	China	103.605463530314, 35.3025497521253	86951	1.18513	Asia
GCF_001756325.1	100	0.32	171130	Aeromonas hydrophila	Aeromonas hydrophila	Aeromonas	2013	Unknown	Malaysia	102.18740935892, 4.06277787458515	25778	0.351351	Asia
GCF_020172765.2	100	0.27	4684058	Aeromonas veronii	Aeromonas veronii	Aeromonas	2015	Unknown	USA	-97.1933786724782, 39.9382490812186	460	0.00626974	North America
GCF_017310235.1	100	0.27	4933619	Aeromonas dhakensis	Aeromonas dhakensis	Aeromonas	2017	Human	China	103.605463530314, 35.3025497521253	86951	1.18513	Asia
GCF_000315195.1	100	0.17	404457	Aeromonas dhakensis AAK1	Aeromonas dhakensis	Aeromonas	Unknown	Unknown	Unknown	Unknown	Unknown	0	Unknown
GCF_003990305.1	100	0.2	236871	Aeromonas veronii	Aeromonas veronii	Aeromonas	2017	Fish	China	103.605463530314, 35.3025497521253	86951	1.18513	Asia
GCF_006243335.1	100	1.09	312905	Aeromonas dhakensis	Aeromonas dhakensis	Aeromonas	Unknown	Human	Martinique	-60.997153,14.653283	0	0	North America
GCF_019972695.1	100	0.46	135102	Aeromonas hydrophila	Aeromonas hydrophila	Aeromonas	2019	Unknown	Japan	138.341994046054, 36.3665027558953	1740	0.023716	Asia
GCF_017315485.1	100	0.36	482547	Aeromonas hydrophila	Aeromonas hydrophila	Aeromonas	2020	Unknown	USA	-97.1933786724782, 39.9382490812186	460	0.00626974	North America
GCF_002902865.1	100	0.19	4759223	Aeromonas sp. ASNIH5	Aeromonas sp. ASNIH5	Aeromonas	2015	Unknown	USA	-97.1933786724782, 39.9382490812186	460	0.00626974	North America
GCF_902388065.1	100	0.33	4906118	Aeromonas hydrophila	Aeromonas hydrophila	Aeromonas	Unknown	Human	USA	-97.1933786724782, 39.9382490812186	460	0.00626974	North America
GCF_022835875.1	100	0.5	109193	Aeromonas hydrophila	Aeromonas hydrophila	Aeromonas	2019	Unknown	Japan	138.341994046054, 36.3665027558953	1740	0.023716	Asia
GCF_001687125.1	100	0.33	4906118	Aeromonas hydrophila	Aeromonas hydrophila	Aeromonas	2013	Human	USA	-97.1933786724782, 39.9382490812186	460	0.00626974	North America
GCF_900491685.1	100	0.14	314151	Aeromonas veronii	Aeromonas veronii	Aeromonas	2017	Food	China	103.605463530314, 35.3025497521253	86951	1.18513	Asia
GCF_003265545.1	100	0.14	314151	Aeromonas veronii	Aeromonas veronii	Aeromonas	2017	Unknown	China	103.605463530314, 35.3025497521253	86951	1.18513	Asia
GCF_006226255.1	100	0.42	202082	Aeromonas veronii	Aeromonas veronii	Aeromonas	Unknown	Fish	Unknown	Unknown	Unknown	0	Unknown
GCF_016729585.1	100	0.18	698574	Aeromonas dhakensis	Aeromonas dhakensis	Aeromonas	2017	Human	China	103.605463530314, 35.3025497521253	86951	1.18513	Asia
GCF_006246175.1	100	0.21	128538	Aeromonas veronii	Aeromonas veronii	Aeromonas	Unknown	Human	Unknown	Unknown	Unknown	0	Unknown
GCF_014169795.1	100	0.43	4861422	Aeromonas veronii	Aeromonas veronii	Aeromonas	2018	Wastewater	Japan	138.341994046054, 36.3665027558953	1740	0.023716	Asia
GCF_016729115.1	100	0.46	961850	Aeromonas hydrophila	Aeromonas hydrophila	Aeromonas	2017	Human	China	103.605463530314, 35.3025497521253	86951	1.18513	Asia
GCF_016729885.1	100	0.07	156076	Aeromonas veronii	Aeromonas veronii	Aeromonas	2017	Human	China	103.605463530314, 35.3025497521253	86951	1.18513	Asia
GCF_016728985.1	100	0.5	364375	Aeromonas dhakensis	Aeromonas dhakensis	Aeromonas	2017	Human	China	103.605463530314, 35.3025497521253	86951	1.18513	Asia
GCF_016729785.1	100	0.2	684123	Aeromonas dhakensis	Aeromonas dhakensis	Aeromonas	2017	Human	China	103.605463530314, 35.3025497521253	86951	1.18513	Asia
GCF_000708125.1	100	0.18	183647	Aeromonas jandaei Riv2	Aeromonas jandaei	Aeromonas	2012	Unknown	USA	-97.1933786724782, 39.9382490812186	460	0.00626974	North America
GCF_000354695.1	100	0.28	117245	Aeromonas hydrophila 259	Aeromonas hydrophila	Aeromonas	Unknown	Human	Malaysia	102.18740935892, 4.06277787458515	25778	0.351351	Asia
GCF_023100745.1	100	0.25	4501581	Aeromonas veronii	Aeromonas veronii	Aeromonas	2021	Fish	China	103.605463530314, 35.3025497521253	86951	1.18513	Asia
GCF_001306015.1	100	0.22	2789550	Aeromonas dhakensis	Aeromonas dhakensis	Aeromonas	2015	Unknown	China	103.605463530314, 35.3025497521253	86951	1.18513	Asia
GCF_021608235.1	100	0.33	169064	Aeromonas veronii	Aeromonas veronii	Aeromonas	2020	Human	Australia	135.08193769184, -24.6247754929907	132	0.00179914	Oceania
GCF_016729225.1	100	0.16	216554	Aeromonas jandaei	Aeromonas jandaei	Aeromonas	2017	Human	China	103.605463530314, 35.3025497521253	86951	1.18513	Asia
GCF_017750905.1	100	0.2	4709034	Aeromonas jandaei	Aeromonas jandaei	Aeromonas	Unknown	Fish	Brazil	-51.4615216095153, -10.7229800250882	173220	2.36096	South America
GCF_020097175.1	100	0.02	4329288	Aeromonas enteropelogenes	Aeromonas enteropelogenes	Aeromonas	Unknown	Unknown	Germany	9.7418469857109, 51.1454642077783	70	0.00095409	Europe
GCF_020639395.1	100	0.42	4726909	Aeromonas hydrophila	Aeromonas hydrophila	Aeromonas	2020	Human	China	103.605463530314, 35.3025497521253	86951	1.18513	Asia
GCF_016728895.1	100	0.16	606549	Aeromonas dhakensis	Aeromonas dhakensis	Aeromonas	Unknown	Human	China	103.605463530314, 35.3025497521253	86951	1.18513	Asia
GCF_016728915.1	100	0.11	869849	Aeromonas jandaei	Aeromonas jandaei	Aeromonas	2017	Human	China	103.605463530314, 35.3025497521253	86951	1.18513	Asia
GCF_001481535.2	100	0.98	117778	Aeromonas salmonicida	Aeromonas salmonicida	Aeromonas	Unknown	Chicken	India	78.9114398396867, 20.5991791266055	1364402	18.5966	Asia
GCF_000464515.2	100	0.32	4710355	Aeromonas veronii Hm21	Aeromonas veronii	Aeromonas	1996	Unknown	Turkey	35.046679,40.167417	0	0	Europe
GCF_009725185.1	100	0.64	180081	Aeromonas salmonicida	Aeromonas salmonicida	Aeromonas	2000	Fish	Switzerland	7.95426089278944, 47.1428026005985	0	0	Europe
GCF_016729205.1	100	0.22	1114062	Aeromonas jandaei	Aeromonas jandaei	Aeromonas	2017	Human	China	103.605463530314, 35.3025497521253	86951	1.18513	Asia
GCF_021608585.1	100	0.14	159675	Aeromonas veronii	Aeromonas veronii	Aeromonas	2020	Human	Australia	135.08193769184, -24.6247754929907	132	0.00179914	Oceania
GCF_022549295.1	100	0.06	282141	Aeromonas sp. MR7	Aeromonas sp. MR7	Aeromonas	2018	Sediments	Poland	18.733701,52.907821	0	0	Europe
GCF_021608675.1	100	0.21	252545	Aeromonas veronii	Aeromonas veronii	Aeromonas	2019	Human	Australia	135.08193769184, -24.6247754929907	132	0.00179914	Oceania
GCF_017315455.1	100	0.23	105464	Aeromonas veronii	Aeromonas veronii	Aeromonas	2020	Unknown	USA	-97.1933786724782, 39.9382490812186	460	0.00626974	North America
GCF_016729895.1	100	0.17	2737631	Aeromonas veronii	Aeromonas veronii	Aeromonas	2017	Human	China	103.605463530314, 35.3025497521253	86951	1.18513	Asia
GCF_009765635.1	100	0.13	290712	Aeromonas veronii	Aeromonas veronii	Aeromonas	2009	Fish	Brazil	-51.4615216095153, -10.7229800250882	173220	2.36096	South America
GCF_019048085.1	100	0.17	4518831	Aeromonas sp. FDAARGOS 1416	Aeromonas sp. FDAARGOS 1416	Aeromonas	Unknown	Unknown	USA	-97.1933786724782, 39.9382490812186	460	0.00626974	North America
GCF_000836735.1	100	0.6	103927	Aeromonas sp. L_1B5_3	Aeromonas sp. L_1B5_3	Aeromonas	2014	Unknown	Malaysia	102.18740935892, 4.06277787458515	25778	0.351351	Asia
GCF_015208765.1	100	0.28	213730	Aeromonas veronii	Aeromonas veronii	Aeromonas	2019	Mammals	South Africa	24.276509,-30.895143	186463	2.54147	Africa
GCF_015208735.1	100	0.3	139859	Aeromonas veronii	Aeromonas veronii	Aeromonas	2019	Mammals	South Africa	24.276509,-30.895143	186463	2.54147	Africa
GCF_015208715.1	100	0.29	206004	Aeromonas veronii	Aeromonas veronii	Aeromonas	2019	Mammals	South Africa	24.276509,-30.895143	186463	2.54147	Africa
GCF_015208695.1	100	0.29	230041	Aeromonas veronii	Aeromonas veronii	Aeromonas	2019	Mammals	South Africa	24.276509,-30.895143	186463	2.54147	Africa
GCF_015208655.1	100	0.26	114767	Aeromonas veronii	Aeromonas veronii	Aeromonas	2019	Mammals	South Africa	24.276509,-30.895143	186463	2.54147	Africa
GCF_000497855.1	100	0.25	267753	Proteus hauseri ZMd44	Proteus hauseri	Proteus	2010	Unknown	China	103.605463530314, 35.3025497521253	86951	1.18513	Asia
GCF_020341535.1	100	0.14	4545560	Aeromonas jandaei	Aeromonas jandaei	Aeromonas	Unknown	Unknown	Germany	9.7418469857109, 51.1454642077783	70	0.00095409	Europe
GCF_016127195.1	100	0.14	4551079	Aeromonas jandaei	Aeromonas jandaei	Aeromonas	Unknown	Unknown	Germany	9.7418469857109, 51.1454642077783	70	0.00095409	Europe
GCF_000819955.1	100	0.15	161393	Aeromonas jandaei	Aeromonas jandaei	Aeromonas	Unknown	Unknown	Unknown	Unknown	Unknown	0	Unknown
GCF_020640955.1	100	0.09	4661511	Aeromonas veronii	Aeromonas veronii	Aeromonas	2020	Human	China	103.605463530314, 35.3025497521253	86951	1.18513	Asia
GCF_019348625.1	100	0.72	323452	Aeromonas veronii	Aeromonas veronii	Aeromonas	2009	Fish	Brazil	-51.4615216095153, -10.7229800250882	173220	2.36096	South America
GCF_001921885.1	100	0.4	739151	Aeromonas veronii	Aeromonas veronii	Aeromonas	2010	Unknown	Greece	21.837535,39.088996	0	0	Europe
GCF_021586915.1	100	0.13	4526256	Aeromonas veronii	Aeromonas veronii	Aeromonas	2019	Human	Australia	135.08193769184, -24.6247754929907	132	0.00179914	Oceania
GCF_003947375.1	100	0.7	155083	Aeromonas salmonicida	Aeromonas salmonicida	Aeromonas	Unknown	Unknown	Unknown	Unknown	Unknown	0	Unknown
GCF_021608285.1	100	0.36	255727	Aeromonas veronii	Aeromonas veronii	Aeromonas	2020	Human	Australia	135.08193769184, -24.6247754929907	132	0.00179914	Oceania
GCF_018138755.1	100	0.4	112388	Aeromonas popoffii	Aeromonas popoffii	Aeromonas	2019	Unknown	USA	-97.1933786724782, 39.9382490812186	460	0.00626974	North America
GCF_019348715.1	100	0.26	1012657	Aeromonas jandaei	Aeromonas jandaei	Aeromonas	2009	Fish	Brazil	-51.4615216095153, -10.7229800250882	173220	2.36096	South America
GCF_006246165.1	100	0.24	231229	Aeromonas veronii	Aeromonas veronii	Aeromonas	Unknown	Human	Unknown	Unknown	Unknown	0	Unknown
GCF_019669985.1	99.89	0.01	4018824	Methylogaea oryzae	Methylogaea oryzae	Methylogaea	Unknown	Soil	Uruguay	-55.689371,-32.472593	0	0	South America
GCF_006246555.1	100	0.11	116517	Aeromonas veronii	Aeromonas veronii	Aeromonas	Unknown	Unknown	France	2.21176185127104, 46.7422056150155	184	0.00250789	Europe
GCF_020687805.1	100	0.06	877771	Planctobacterium marinum	Planctobacterium marinum	Planctobacterium	2016	Unknown	China	103.605463530314, 35.3025497521253	86951	1.18513	Asia
GCF_000953825.1	100	0.61	225384	Cellvibrio sp. OA-2007	Cellvibrio sp. OA-2007	Cellvibrio	2007	Wastewater	Japan	138.341994046054, 36.3665027558953	1740	0.023716	Asia
GCF_017310015.1	100	0.3	4053293	Marinobacterium georgiense	Marinobacterium georgiense	Marinobacterium	2003	Sediments	Japan	138.341994046054, 36.3665027558953	1740	0.023716	Asia
GCF_007051035.1	99.99	0.2	314105	Pseudomonas aeruginosa	Pseudomonas aeruginosa	Pseudomonas	1969	Plants	United Kingdom	-2.06475405209575, 54.456173487365	442	0.0060244	Europe
GCF_902508085.1	100	5	309923	Klebsiella pneumoniae	Klebsiella pneumoniae	Klebsiella	2017	Human	China	103.605463530314, 35.3025497521253	86951	1.18513	Asia
GCF_902508005.1	100	3.91	205957	Klebsiella pneumoniae	Klebsiella pneumoniae	Klebsiella	2017	Human	China	103.605463530314, 35.3025497521253	86951	1.18513	Asia
GCF_902507975.1	100	1.47	364978	Klebsiella pneumoniae	Klebsiella pneumoniae	Klebsiella	2017	Human	China	103.605463530314, 35.3025497521253	86951	1.18513	Asia
GCF_902507945.1	100	3.07	306895	Klebsiella pneumoniae	Klebsiella pneumoniae	Klebsiella	2017	Human	China	103.605463530314, 35.3025497521253	86951	1.18513	Asia
GCF_900604905.1	100	0.02	377211	Vibrio cholerae	Vibrio cholerae	Vibrio	2016	Human	South Korea	127.992288,36.079646	2993	0.0407942	Asia
GCF_900604895.1	100	0.02	377211	Vibrio cholerae	Vibrio cholerae	Vibrio	2016	Human	South Korea	127.992288,36.079646	2993	0.0407942	Asia
GCF_008087195.1	100	0.02	636791	Vibrio cholerae	Vibrio cholerae	Vibrio	2016	Human	South Korea	127.992288,36.079646	2993	0.0407942	Asia
GCF_008087145.1	100	0.02	377211	Vibrio cholerae	Vibrio cholerae	Vibrio	2016	Human	South Korea	127.992288,36.079646	2993	0.0407942	Asia
GCF_008087125.1	100	0.02	377211	Vibrio cholerae	Vibrio cholerae	Vibrio	2016	Human	South Korea	127.992288,36.079646	2993	0.0407942	Asia
GCF_008087115.1	100	0.02	636791	Vibrio cholerae	Vibrio cholerae	Vibrio	2016	Human	South Korea	127.992288,36.079646	2993	0.0407942	Asia
GCF_003205555.1	100	0.01	206733	Vibrio cholerae	Vibrio cholerae	Vibrio	2015	Human	Uganda	32.340868,1.428016	115621	1.5759	Africa
GCF_002946655.1	100	0	3015116	Vibrio cholerae O1 biovar El Tor	Vibrio cholerae	Vibrio	2014	Human	Haiti	-72.3702533564399, 19.0827066911302	813972	11.0943	North America
GCF_002194235.1	100	0.03	299311	Vibrio cholerae O139	Vibrio cholerae	Vibrio	1997	Human	India	78.9114398396867, 20.5991791266055	1364402	18.5966	Asia
GCF_002194215.1	100	0.05	299306	Vibrio cholerae O139	Vibrio cholerae	Vibrio	1998	Human	India	78.9114398396867, 20.5991791266055	1364402	18.5966	Asia
GCF_002078055.1	100	0.01	198011	Vibrio cholerae	Vibrio cholerae	Vibrio	2015	Human	Tanzania	34.8914532778356, -6.16557708208992	237774	3.24083	Africa
GCF_001282605.1	100	0.01	299265	Vibrio cholerae	Vibrio cholerae	Vibrio	2010	Unknown	Bangladesh	90.2994684368246, 23.8981036259508	296405	4.03996	Asia
GCF_001281585.1	99.99	2.37	176087	Vibrio cholerae O1 biovar El Tor	Vibrio cholerae	Vibrio	2011	Human	Ukraine	31.32756,49.026607	1448	0.019736	Europe
GCF_001260295.1	100	0.01	343743	Vibrio cholerae	Vibrio cholerae	Vibrio	2005	Human	Mozambique	35.531862,-18.668709	350584	4.77841	Africa
GCF_001259055.1	100	0.01	355055	Vibrio cholerae	Vibrio cholerae	Vibrio	2003	Human	Viet Nam	108.44538,13.796129	73128	0.996725	Asia
GCF_001256015.1	100	0.01	197387	Vibrio cholerae	Vibrio cholerae	Vibrio	2001	Human	Bangladesh	90.2994684368246, 23.8981036259508	296405	4.03996	Asia
[truncated: 6 more rows]

## Sheet: Table S2
Table S2. Information of cholera toxin genes-encoded phages.
phage name	checkv_quality	completeness	length	Lineage	family	Life style	Integrases type	Habitats	Country	Coordinates of the country
GCF_009762895.1|NZ_CP046736.1|provirus_2087568_2131016	High-quality	100	43449	superkingdom:Viruses;clade:Monodnaviria;kingdom:Loebvirae;phylum:Hofneiviricota;class:Faserviricetes;order:Tubulavirales;family:Inoviridae;genus:Affertcholeramvirus	Inoviridae	virulent	Unknown	Unknown	USA	-97.1933786724782, 39.9382490812186
GCF_001471395.2|NZ_LOSJ02000001.1|provirus_683946_703992	High-quality	100	20047	superkingdom:Viruses;clade:Monodnaviria;kingdom:Loebvirae;phylum:Hofneiviricota;class:Faserviricetes;order:Tubulavirales;family:Inoviridae;genus:Affertcholeramvirus	Inoviridae	virulent	Unknown	Human	USA	-97.1933786724782, 39.9382490812186
GCF_009764005.1|NZ_CP046824.1|provirus_794814_819503	High-quality	100	24690	superkingdom:Viruses;clade:Monodnaviria;kingdom:Loebvirae;phylum:Hofneiviricota;class:Faserviricetes;order:Tubulavirales;family:Inoviridae;genus:Affertcholeramvirus	Inoviridae	virulent	Unknown	Unknown	USA	-97.1933786724782, 39.9382490812186
IMGVR_UViG_2690315745_000001	High-quality	100	20047	superkingdom:Viruses;clade:Monodnaviria;kingdom:Loebvirae;phylum:Hofneiviricota;class:Faserviricetes;order:Tubulavirales;family:Inoviridae;genus:Affertcholeramvirus	Inoviridae	virulent	Unknown	Human	USA	-97.1933786724782, 39.9382490812186
GCF_900324425.1|NZ_LT992488.1|provirus_1456176_1493171	High-quality	100	36996	superkingdom:Viruses;clade:Monodnaviria;kingdom:Loebvirae;phylum:Hofneiviricota;class:Faserviricetes;order:Tubulavirales;family:Inoviridae;genus:Affertcholeramvirus	Inoviridae	virulent	Unknown	Unknown	Bangladesh	90.2994684368246, 23.8981036259508
GCF_900324445.1|NZ_LT992486.1|provirus_1456175_1493170	High-quality	100	36996	superkingdom:Viruses;clade:Monodnaviria;kingdom:Loebvirae;phylum:Hofneiviricota;class:Faserviricetes;order:Tubulavirales;family:Inoviridae;genus:Affertcholeramvirus	Inoviridae	virulent	Unknown	Unknown	Bangladesh	90.2994684368246, 23.8981036259508
GCF_900324455.1|NZ_LT992492.1|provirus_1456175_1493170	High-quality	100	36996	superkingdom:Viruses;clade:Monodnaviria;kingdom:Loebvirae;phylum:Hofneiviricota;class:Faserviricetes;order:Tubulavirales;family:Inoviridae;genus:Affertcholeramvirus	Inoviridae	virulent	Unknown	Unknown	Bangladesh	90.2994684368246, 23.8981036259508
IMGVR_UViG_2896899909_000001	High-quality	100	36996	superkingdom:Viruses;clade:Monodnaviria;kingdom:Loebvirae;phylum:Hofneiviricota;class:Faserviricetes;order:Tubulavirales;family:Inoviridae;genus:Affertcholeramvirus	Inoviridae	virulent	Unknown	Unknown	Bangladesh	90.2994684368246, 23.8981036259508
IMGVR_UViG_2896908668_000001	High-quality	100	36996	superkingdom:Viruses;clade:Monodnaviria;kingdom:Loebvirae;phylum:Hofneiviricota;class:Faserviricetes;order:Tubulavirales;family:Inoviridae;genus:Affertcholeramvirus	Inoviridae	virulent	Unknown	Unknown	Unknown	Unknown
IMGVR_UViG_2912624042_000001	High-quality	100	36996	superkingdom:Viruses;clade:Monodnaviria;kingdom:Loebvirae;phylum:Hofneiviricota;class:Faserviricetes;order:Tubulavirales;family:Inoviridae;genus:Affertcholeramvirus	Inoviridae	virulent	Unknown	Unknown	Bangladesh	90.2994684368246, 23.8981036259508
GCF_001887635.1|NZ_CP013315.1|provirus_1531015_1556029	High-quality	100	25015	superkingdom:Viruses;clade:Monodnaviria;kingdom:Loebvirae;phylum:Hofneiviricota;class:Faserviricetes;order:Tubulavirales;family:Inoviridae;genus:Affertcholeramvirus	Inoviridae	virulent	Unknown	Unknown	Australia	135.08193769184, -24.6247754929907
IMGVR_UViG_2718217798_000002	High-quality	100	25015	superkingdom:Viruses;clade:Monodnaviria;kingdom:Loebvirae;phylum:Hofneiviricota;class:Faserviricetes;order:Tubulavirales;family:Inoviridae;genus:Affertcholeramvirus	Inoviridae	virulent	Unknown	Unknown	Australia	135.08193769184, -24.6247754929907
GCF_000829215.1|NZ_AP014524.1|provirus_1413538_1440542	High-quality	100	27005	superkingdom:Viruses;clade:Monodnaviria;kingdom:Loebvirae;phylum:Hofneiviricota;class:Faserviricetes;order:Tubulavirales;family:Inoviridae;genus:Affertcholeramvirus	Inoviridae	virulent	Unknown	Unknown	Unknown	Unknown
GCF_001525525.2|NZ_LRIK02000003.1|provirus_558_26737	High-quality	100	26180	superkingdom:Viruses;clade:Monodnaviria;kingdom:Loebvirae;phylum:Hofneiviricota;class:Faserviricetes;order:Tubulavirales;family:Inoviridae;genus:Affertcholeramvirus	Inoviridae	virulent	Unknown	Human	India	78.9114398396867, 20.5991791266055
GCF_001857245.1|NZ_MIOY01000063.1|provirus_52717_66764	High-quality	100	14048	superkingdom:Viruses;clade:Monodnaviria;kingdom:Loebvirae;phylum:Hofneiviricota;class:Faserviricetes;order:Tubulavirales;family:Inoviridae;genus:Affertcholeramvirus	Inoviridae	virulent	Unknown	Unknown	USA	-97.1933786724782, 39.9382490812186
GCF_001887415.1|NZ_CP013312.1|provirus_916841_930459	High-quality	100	13619	superkingdom:Viruses;clade:Monodnaviria;kingdom:Loebvirae;phylum:Hofneiviricota;class:Faserviricetes;order:Tubulavirales;family:Inoviridae;genus:Affertcholeramvirus	Inoviridae	temperate	Unknown	Unknown	China	103.605463530314, 35.3025497521253
GCF_001887475.1|NZ_CP013307.1|provirus_1138026_1161232	High-quality	100	23207	superkingdom:Viruses;clade:Monodnaviria;kingdom:Loebvirae;phylum:Hofneiviricota;class:Faserviricetes;order:Tubulavirales;family:Inoviridae;genus:Affertcholeramvirus	Inoviridae	temperate	Unknown	Unknown	USA	-97.1933786724782, 39.9382490812186
GCF_001887495.1|NZ_CP013309.1|provirus_335818_362005	High-quality	100	26188	superkingdom:Viruses;clade:Monodnaviria;kingdom:Loebvirae;phylum:Hofneiviricota;class:Faserviricetes;order:Tubulavirales;family:Inoviridae;genus:Affertcholeramvirus	Inoviridae	virulent	Unknown	Unknown	China	103.605463530314, 35.3025497521253
GCF_002313005.1|NZ_CP012667.1|provirus_1658892_1688312	High-quality	100	29421	superkingdom:Viruses;clade:Monodnaviria;kingdom:Loebvirae;phylum:Hofneiviricota;class:Faserviricetes;order:Tubulavirales;family:Inoviridae;genus:Affertcholeramvirus	Inoviridae	temperate	Unknown	Human	China	103.605463530314, 35.3025497521253
GCF_003574155.1|NZ_AP018677.1|provirus_1424433_1438055	High-quality	100	13623	superkingdom:Viruses;clade:Monodnaviria;kingdom:Loebvirae;phylum:Hofneiviricota;class:Faserviricetes;order:Tubulavirales;family:Inoviridae;genus:Affertcholeramvirus	Inoviridae	temperate	Unknown	Human	Unknown	Unknown
GCF_009665195.1|NZ_CP035682.1|provirus_2704510_2727304	High-quality	100	22795	superkingdom:Viruses;clade:Monodnaviria;kingdom:Loebvirae;phylum:Hofneiviricota;class:Faserviricetes;order:Tubulavirales;family:Inoviridae;genus:Affertcholeramvirus	Inoviridae	virulent	Unknown	Unknown	Unknown	Unknown
GCF_009762945.1|NZ_CP046740.1|provirus_1470941_1493842	High-quality	100	22902	superkingdom:Viruses;clade:Monodnaviria;kingdom:Loebvirae;phylum:Hofneiviricota;class:Faserviricetes;order:Tubulavirales;family:Inoviridae;genus:Affertcholeramvirus	Inoviridae	temperate	Unknown	Unknown	Unknown	Unknown
GCF_009762985.1|NZ_CP046744.1|provirus_803118_826323	High-quality	100	23206	superkingdom:Viruses;clade:Monodnaviria;kingdom:Loebvirae;phylum:Hofneiviricota;class:Faserviricetes;order:Tubulavirales;family:Inoviridae;genus:Affertcholeramvirus	Inoviridae	temperate	Unknown	Unknown	USA	-97.1933786724782, 39.9382490812186
GCF_009763105.1|NZ_CP046745.1|provirus_2349168_2368874	High-quality	100	19707	superkingdom:Viruses;clade:Monodnaviria;kingdom:Loebvirae;phylum:Hofneiviricota;class:Faserviricetes;order:Tubulavirales;family:Inoviridae;genus:Affertcholeramvirus	Inoviridae	virulent	Unknown	Unknown	USA	-97.1933786724782, 39.9382490812186
GCF_009763825.1|NZ_CP046840.1|provirus_98770_127771	High-quality	100	29002	superkingdom:Viruses;clade:Monodnaviria;kingdom:Loebvirae;phylum:Hofneiviricota;class:Faserviricetes;order:Tubulavirales;family:Inoviridae;genus:Affertcholeramvirus	Inoviridae	virulent	Unknown	Unknown	Japan	138.341994046054, 36.3665027558953
GCF_013085165.1|NZ_CP047303.1|provirus_1532329_1564056	High-quality	100	31728	superkingdom:Viruses;clade:Monodnaviria;kingdom:Loebvirae;phylum:Hofneiviricota;class:Faserviricetes;order:Tubulavirales;family:Inoviridae;genus:Affertcholeramvirus	Inoviridae	virulent	Unknown	Human	Bahrain	50.539303,26.079941
GCF_014217395.1|NZ_CP060094.1|provirus_1798420_1834315	High-quality	100	35896	superkingdom:Viruses;clade:Monodnaviria;kingdom:Loebvirae;phylum:Hofneiviricota;class:Faserviricetes;order:Tubulavirales;family:Inoviridae;genus:Affertcholeramvirus	Inoviridae	virulent	Unknown	Human	India	78.9114398396867, 20.5991791266055
GCF_014525095.1|NZ_JACGMF010000003.1|provirus_719152_732247	High-quality	100	13096	superkingdom:Viruses;clade:Monodnaviria;kingdom:Loebvirae;phylum:Hofneiviricota;class:Faserviricetes;order:Tubulavirales;family:Inoviridae;genus:Affertcholeramvirus	Inoviridae	virulent	Unknown	Unknown	Unknown	Unknown
GCF_017948345.1|NZ_CP072849.1|provirus_1461926_1492370	High-quality	100	30445	superkingdom:Viruses;clade:Monodnaviria;kingdom:Loebvirae;phylum:Hofneiviricota;class:Faserviricetes;order:Tubulavirales;family:Inoviridae;genus:Affertcholeramvirus	Inoviridae	virulent	Unknown	Human	India	78.9114398396867, 20.5991791266055
IMGVR_UViG_2718217780_000003	High-quality	100	26188	superkingdom:Viruses;clade:Monodnaviria;kingdom:Loebvirae;phylum:Hofneiviricota;class:Faserviricetes;order:Tubulavirales;family:Inoviridae;genus:Affertcholeramvirus	Inoviridae	virulent	Unknown	Unknown	China	103.605463530314, 35.3025497521253
IMGVR_UViG_2718217800_000003	High-quality	100	23207	superkingdom:Viruses;clade:Monodnaviria;kingdom:Loebvirae;phylum:Hofneiviricota;class:Faserviricetes;order:Tubulavirales;family:Inoviridae;genus:Affertcholeramvirus	Inoviridae	temperate	Unknown	Unknown	USA	-97.1933786724782, 39.9382490812186
IMGVR_UViG_2721755571_000002	High-quality	100	13619	superkingdom:Viruses;clade:Monodnaviria;kingdom:Loebvirae;phylum:Hofneiviricota;class:Faserviricetes;order:Tubulavirales;family:Inoviridae;genus:Affertcholeramvirus	Inoviridae	temperate	Unknown	Unknown	China	103.605463530314, 35.3025497521253
IMGVR_UViG_2912595100_000001	High-quality	100	13623	superkingdom:Viruses;clade:Monodnaviria;kingdom:Loebvirae;phylum:Hofneiviricota;class:Faserviricetes;order:Tubulavirales;family:Inoviridae;genus:Affertcholeramvirus	Inoviridae	temperate	Unknown	Human	Unknown	Unknown
VIB_AA3265AA_AS|NODE_2_length_642279_cov_10.6103|provirus_19_14309	High-quality	100	14291	superkingdom:Viruses;clade:Monodnaviria;kingdom:Loebvirae;phylum:Hofneiviricota;class:Faserviricetes;order:Tubulavirales;family:Inoviridae;genus:Affertcholeramvirus	Inoviridae	virulent	Unknown	Human	China	103.605463530314, 35.3025497521253
VIB_AA7839AA_AS|NODE_3_length_470127_cov_41.163255|provirus_65_14369	High-quality	100	14305	superkingdom:Viruses;clade:Monodnaviria;kingdom:Loebvirae;phylum:Hofneiviricota;class:Faserviricetes;order:Tubulavirales;family:Inoviridae;genus:Affertcholeramvirus	Inoviridae	virulent	Unknown	Human	China	103.605463530314, 35.3025497521253
VIB_AA7843AA_AS|VIB_AA7843AA_AS_NODE_16_length_68392_cov_18.877346|provirus_54024_68328	High-quality	100	14305	superkingdom:Viruses;clade:Monodnaviria;kingdom:Loebvirae;phylum:Hofneiviricota;class:Faserviricetes;order:Tubulavirales;family:Inoviridae;genus:Affertcholeramvirus	Inoviridae	virulent	Unknown	Human	China	103.605463530314, 35.3025497521253
VIB_AA7846AA_AS|NODE_3_length_470114_cov_38.583888|provirus_65_14355	High-quality	100	14291	superkingdom:Viruses;clade:Monodnaviria;kingdom:Loebvirae;phylum:Hofneiviricota;class:Faserviricetes;order:Tubulavirales;family:Inoviridae;genus:Affertcholeramvirus	Inoviridae	virulent	Unknown	Human	China	103.605463530314, 35.3025497521253
VIB_AA7848AA_AS|NODE_3_length_470127_cov_29.544336|provirus_65_14369	High-quality	100	14305	superkingdom:Viruses;clade:Monodnaviria;kingdom:Loebvirae;phylum:Hofneiviricota;class:Faserviricetes;order:Tubulavirales;family:Inoviridae;genus:Affertcholeramvirus	Inoviridae	virulent	Unknown	Human	China	103.605463530314, 35.3025497521253
VIB_AA7851AA_AS|NODE_3_length_470128_cov_33.312801|provirus_65_14369	High-quality	100	14305	superkingdom:Viruses;clade:Monodnaviria;kingdom:Loebvirae;phylum:Hofneiviricota;class:Faserviricetes;order:Tubulavirales;family:Inoviridae;genus:Affertcholeramvirus	Inoviridae	virulent	Unknown	Human	China	103.605463530314, 35.3025497521253
VIB_AA7856AA_AS|NODE_2_length_470127_cov_28.330247|provirus_65_14369	High-quality	100	14305	superkingdom:Viruses;clade:Monodnaviria;kingdom:Loebvirae;phylum:Hofneiviricota;class:Faserviricetes;order:Tubulavirales;family:Inoviridae;genus:Affertcholeramvirus	Inoviridae	virulent	Unknown	Human	China	103.605463530314, 35.3025497521253
VIB_AA7860AA_AS|NODE_3_length_470139_cov_40.609191|provirus_65_14369	High-quality	100	14305	superkingdom:Viruses;clade:Monodnaviria;kingdom:Loebvirae;phylum:Hofneiviricota;class:Faserviricetes;order:Tubulavirales;family:Inoviridae;genus:Affertcholeramvirus	Inoviridae	virulent	Unknown	Human	China	103.605463530314, 35.3025497521253
VIB_AA7867AA_AS|NODE_3_length_470142_cov_37.322043|provirus_65_14369	High-quality	100	14305	superkingdom:Viruses;clade:Monodnaviria;kingdom:Loebvirae;phylum:Hofneiviricota;class:Faserviricetes;order:Tubulavirales;family:Inoviridae;genus:Affertcholeramvirus	Inoviridae	virulent	Unknown	Human	China	103.605463530314, 35.3025497521253
VIB_AA7868AA_AS|NODE_23_length_68392_cov_18.672805|provirus_65_14369	High-quality	100	14305	superkingdom:Viruses;clade:Monodnaviria;kingdom:Loebvirae;phylum:Hofneiviricota;class:Faserviricetes;order:Tubulavirales;family:Inoviridae;genus:Affertcholeramvirus	Inoviridae	virulent	Unknown	Human	China	103.605463530314, 35.3025497521253
VIB_AA7874AA_AS|NODE_3_length_470128_cov_25.199142|provirus_65_14369	High-quality	100	14305	superkingdom:Viruses;clade:Monodnaviria;kingdom:Loebvirae;phylum:Hofneiviricota;class:Faserviricetes;order:Tubulavirales;family:Inoviridae;genus:Affertcholeramvirus	Inoviridae	virulent	Unknown	Human	China	103.605463530314, 35.3025497521253
VIB_AA7875AA_AS|NODE_3_length_470128_cov_30.280595|provirus_65_14369	High-quality	100	14305	superkingdom:Viruses;clade:Monodnaviria;kingdom:Loebvirae;phylum:Hofneiviricota;class:Faserviricetes;order:Tubulavirales;family:Inoviridae;genus:Affertcholeramvirus	Inoviridae	virulent	Unknown	Human	China	103.605463530314, 35.3025497521253
VIB_AA7880AA_AS|NODE_3_length_470128_cov_33.104061|provirus_65_14369	High-quality	100	14305	superkingdom:Viruses;clade:Monodnaviria;kingdom:Loebvirae;phylum:Hofneiviricota;class:Faserviricetes;order:Tubulavirales;family:Inoviridae;genus:Affertcholeramvirus	Inoviridae	virulent	Unknown	Human	China	103.605463530314, 35.3025497521253
VIB_AA7881AA_AS|NODE_16_length_68392_cov_22.432374|provirus_65_14369	High-quality	100	14305	superkingdom:Viruses;clade:Monodnaviria;kingdom:Loebvirae;phylum:Hofneiviricota;class:Faserviricetes;order:Tubulavirales;family:Inoviridae;genus:Affertcholeramvirus	Inoviridae	virulent	Unknown	Human	China	103.605463530314, 35.3025497521253
VIB_BA2140AA_AS|NODE_16_length_67618_cov_11.744154|provirus_27_14453	High-quality	100	14427	superkingdom:Viruses;clade:Monodnaviria;kingdom:Loebvirae;phylum:Hofneiviricota;class:Faserviricetes;order:Tubulavirales;family:Inoviridae;genus:Affertcholeramvirus	Inoviridae	virulent	Unknown	Human	Philippines	122.058669,12.555496
VIB_BA2141AA_AS|NODE_2_length_642306_cov_8.280488|provirus_27_14453	High-quality	100	14427	superkingdom:Viruses;clade:Monodnaviria;kingdom:Loebvirae;phylum:Hofneiviricota;class:Faserviricetes;order:Tubulavirales;family:Inoviridae;genus:Affertcholeramvirus	Inoviridae	virulent	Unknown	Human	Philippines	122.058669,12.555496
VIB_BA3431AA_AS|NODE_3_length_470142_cov_27.296995|provirus_65_14369	High-quality	100	14305	superkingdom:Viruses;clade:Monodnaviria;kingdom:Loebvirae;phylum:Hofneiviricota;class:Faserviricetes;order:Tubulavirales;family:Inoviridae;genus:Affertcholeramvirus	Inoviridae	virulent	Unknown	Human	China	103.605463530314, 35.3025497521253
VIB_BA3443AA_AS|NODE_3_length_470128_cov_25.191866|provirus_65_14369	High-quality	100	14305	superkingdom:Viruses;clade:Monodnaviria;kingdom:Loebvirae;phylum:Hofneiviricota;class:Faserviricetes;order:Tubulavirales;family:Inoviridae;genus:Affertcholeramvirus	Inoviridae	virulent	Unknown	Human	China	103.605463530314, 35.3025497521253
VIB_BA3444AA_AS|NODE_3_length_470145_cov_26.154713|provirus_65_14369	High-quality	100	14305	superkingdom:Viruses;clade:Monodnaviria;kingdom:Loebvirae;phylum:Hofneiviricota;class:Faserviricetes;order:Tubulavirales;family:Inoviridae;genus:Affertcholeramvirus	Inoviridae	virulent	Unknown	Human	China	103.605463530314, 35.3025497521253
VIB_BA4598AA_AS|NODE_6_length_313370_cov_13.526106|provirus_227260_240882	High-quality	100	13623	superkingdom:Viruses;clade:Monodnaviria;kingdom:Loebvirae;phylum:Hofneiviricota;class:Faserviricetes;order:Tubulavirales;family:Inoviridae;genus:Affertcholeramvirus	Inoviridae	temperate	Unknown	Human	Papua New Guinea	143.991195,-6.269832
VIB_EA0874AA_AS|VIB_EA0874AA_AS_NODE_19_length_67971_cov_22.824181|provirus_61_13951	High-quality	100	13891	superkingdom:Viruses;clade:Monodnaviria;kingdom:Loebvirae;phylum:Hofneiviricota;class:Faserviricetes;order:Tubulavirales;family:Inoviridae;genus:Affertcholeramvirus	Inoviridae	virulent	Unknown	Human	Bangladesh	90.2994684368246, 23.8981036259508
GCF_001247525.1|NZ_CWSM01000016.1|provirus_208_10409	High-quality	100	10202	superkingdom:Viruses;clade:Monodnaviria;kingdom:Loebvirae;phylum:Hofneiviricota;class:Faserviricetes;order:Tubulavirales;family:Inoviridae;genus:Affertcholeramvirus	Inoviridae	temperate	Unknown	Human	Bangladesh	90.2994684368246, 23.8981036259508
GCF_009763045.1|NZ_CP046748.1|provirus_510280_522800	High-quality	100	12521	superkingdom:Viruses;clade:Monodnaviria;kingdom:Loebvirae;phylum:Hofneiviricota;class:Faserviricetes;order:Tubulavirales;family:Inoviridae;genus:Affertcholeramvirus	Inoviridae	virulent	Unknown	Unknown	Unknown	Unknown
GCF_013462495.1|NZ_CP040172.1|provirus_1463571_1485678	High-quality	100	22108	superkingdom:Viruses;clade:Monodnaviria;kingdom:Loebvirae;phylum:Hofneiviricota;class:Faserviricetes;order:Tubulavirales;family:Inoviridae;genus:Affertcholeramvirus	Inoviridae	virulent	Unknown	Human	China	103.605463530314, 35.3025497521253
GCF_014525175.1|NZ_JACGMB010000002.1|provirus_146254_181031	High-quality	100	34778	superkingdom:Viruses;clade:Monodnaviria;kingdom:Loebvirae;phylum:Hofneiviricota;class:Faserviricetes;order:Tubulavirales;family:Inoviridae;genus:Affertcholeramvirus;species:Affertcholeramvirus preCTX1	Inoviridae	virulent	Unknown	Unknown	USA	-97.1933786724782, 39.9382490812186
GCF_018336415.1|NZ_CP047305.1|provirus_1501572_1527941	High-quality	100	26370	superkingdom:Viruses;clade:Monodnaviria;kingdom:Loebvirae;phylum:Hofneiviricota;class:Faserviricetes;order:Tubulavirales;family:Inoviridae;genus:Affertcholeramvirus	Inoviridae	virulent	Unknown	Human	Czechoslovakia	15.475837,49.822513
IMGVR_UViG_2681813242_000001	Medium-quality	62.39	4808	superkingdom:Viruses;clade:Monodnaviria;kingdom:Loebvirae;phylum:Hofneiviricota;class:Faserviricetes;order:Tubulavirales;family:Inoviridae;genus:Affertcholeramvirus	Inoviridae	temperate	Unknown	Human	Mexico	-103.88124651154, 24.6789517342959
IMGVR_UViG_2695420788_000001	High-quality	100	28198	superkingdom:Viruses;clade:Monodnaviria;kingdom:Loebvirae;phylum:Hofneiviricota;class:Faserviricetes;order:Tubulavirales;family:Inoviridae;genus:Affertcholeramvirus	Inoviridae	virulent	Unknown	Human	Bangladesh	90.2994684368246, 23.8981036259508
IMGVR_UViG_2695420810_000002	Medium-quality	61.6	4650	superkingdom:Viruses;clade:Monodnaviria;kingdom:Loebvirae;phylum:Hofneiviricota;class:Faserviricetes;order:Tubulavirales;family:Inoviridae;genus:Affertcholeramvirus	Inoviridae	temperate	Unknown	Human	Bangladesh	90.2994684368246, 23.8981036259508
VIB_BA2167AA_AS|NODE_2_length_622492_cov_9.134244|provirus_27_13078	High-quality	100	13052	superkingdom:Viruses;clade:Monodnaviria;kingdom:Loebvirae;phylum:Hofneiviricota;class:Faserviricetes;order:Tubulavirales;family:Inoviridae;genus:Affertcholeramvirus	Inoviridae	virulent	Unknown	Human	India	78.9114398396867, 20.5991791266055
GCF_000222145.1|NZ_GL989619.1|provirus_96068_103557	High-quality	96.86	7490	superkingdom:Viruses;clade:Monodnaviria;kingdom:Loebvirae;phylum:Hofneiviricota;class:Faserviricetes;order:Tubulavirales;family:Inoviridae;genus:Affertcholeramvirus	Inoviridae	virulent	Unknown	Human	China	103.605463530314, 35.3025497521253
GCF_004121815.1|NZ_RZJB01000017.1|provirus_274_11303	High-quality	100	11030	superkingdom:Viruses;clade:Monodnaviria;kingdom:Loebvirae;phylum:Hofneiviricota;class:Faserviricetes;order:Tubulavirales;family:Inoviridae;genus:Affertcholeramvirus	Inoviridae	virulent	Unknown	Human	Brazil	-51.4615216095153, -10.7229800250882
GCF_014654625.1|NZ_JACWAR010000021.1|provirus_54023_58583	Medium-quality	60.65	4561	superkingdom:Viruses;clade:Monodnaviria;kingdom:Loebvirae;phylum:Hofneiviricota;class:Faserviricetes;order:Tubulavirales;family:Inoviridae;genus:Affertcholeramvirus	Inoviridae	virulent	Unknown	Human	Qatar	51.136468,25.241515
IMGVR_UViG_2597490270_000001	Medium-quality	75.95	7050	superkingdom:Viruses;clade:Monodnaviria;kingdom:Loebvirae;phylum:Hofneiviricota;class:Faserviricetes;order:Tubulavirales;family:Inoviridae;genus:Affertcholeramvirus	Inoviridae	virulent	Unknown	Human	Indonesia	114.887123368866, 0.525006428090018
IMGVR_UViG_2597490270_000004	Medium-quality	75.95	7050	superkingdom:Viruses;clade:Monodnaviria;kingdom:Loebvirae;phylum:Hofneiviricota;class:Faserviricetes;order:Tubulavirales;family:Inoviridae;genus:Affertcholeramvirus	Inoviridae	virulent	Unknown	Human	Indonesia	114.887123368866, 0.525006428090018
IMGVR_UViG_2609460009_000001	Medium-quality	75.94	5738	superkingdom:Viruses;clade:Monodnaviria;kingdom:Loebvirae;phylum:Hofneiviricota;class:Faserviricetes;order:Tubulavirales;family:Inoviridae;genus:Affertcholeramvirus	Inoviridae	virulent	Unknown	Unknown	Unknown	Unknown
IMGVR_UViG_2609460325_000001	High-quality	100	9954	superkingdom:Viruses;clade:Monodnaviria;kingdom:Loebvirae;phylum:Hofneiviricota;class:Faserviricetes;order:Tubulavirales;family:Inoviridae;genus:Affertcholeramvirus	Inoviridae	virulent	Unknown	Unknown	Unknown	Unknown
IMGVR_UViG_2609460325_000003	High-quality	100	13674	superkingdom:Viruses;clade:Monodnaviria;kingdom:Loebvirae;phylum:Hofneiviricota;class:Faserviricetes;order:Tubulavirales;family:Inoviridae;genus:Affertcholeramvirus	Inoviridae	virulent	Unknown	Unknown	Unknown	Unknown
IMGVR_UViG_2627853965_000001	Medium-quality	62.33	4717	superkingdom:Viruses;clade:Monodnaviria;kingdom:Loebvirae;phylum:Hofneiviricota;class:Faserviricetes;order:Tubulavirales;family:Inoviridae;genus:Affertcholeramvirus	Inoviridae	virulent	Unknown	Unknown	Unknown	Unknown
IMGVR_UViG_2657245558_000001	Medium-quality	73.43	6816	superkingdom:Viruses;clade:Monodnaviria;kingdom:Loebvirae;phylum:Hofneiviricota;class:Faserviricetes;order:Tubulavirales;family:Inoviridae;genus:Affertcholeramvirus	Inoviridae	virulent	Unknown	Human	Unknown	Unknown
IMGVR_UViG_2657245558_000002	Medium-quality	73.43	6816	superkingdom:Viruses;clade:Monodnaviria;kingdom:Loebvirae;phylum:Hofneiviricota;class:Faserviricetes;order:Tubulavirales;family:Inoviridae;genus:Affertcholeramvirus	Inoviridae	virulent	Unknown	Human	Unknown	Unknown
IMGVR_UViG_2690316235_000001	Medium-quality	62.71	4635	superkingdom:Viruses;clade:Monodnaviria;kingdom:Loebvirae;phylum:Hofneiviricota;class:Faserviricetes;order:Tubulavirales;family:Inoviridae;genus:Affertcholeramvirus	Inoviridae	temperate	Unknown	Human	Kenya	37.917116,0.003935
IMGVR_UViG_2690316235_000002	Medium-quality	62.71	4635	superkingdom:Viruses;clade:Monodnaviria;kingdom:Loebvirae;phylum:Hofneiviricota;class:Faserviricetes;order:Tubulavirales;family:Inoviridae;genus:Affertcholeramvirus	Inoviridae	temperate	Unknown	Human	Kenya	37.917116,0.003935
IMGVR_UViG_2690316280_000001	High-quality	100	7518	superkingdom:Viruses;clade:Monodnaviria;kingdom:Loebvirae;phylum:Hofneiviricota;class:Faserviricetes;order:Tubulavirales;family:Inoviridae;genus:Affertcholeramvirus	Inoviridae	virulent	Unknown	Human	Colombia	-73.052219,3.527421
IMGVR_UViG_2695420713_000001	Medium-quality	65.39	4833	superkingdom:Viruses;clade:Monodnaviria;kingdom:Loebvirae;phylum:Hofneiviricota;class:Faserviricetes;order:Tubulavirales;family:Inoviridae;genus:Affertcholeramvirus	Inoviridae	temperate	Unknown	Human	Argentina	-67.506244,-39.649952
IMGVR_UViG_2695420713_000002	Medium-quality	65.39	4833	superkingdom:Viruses;clade:Monodnaviria;kingdom:Loebvirae;phylum:Hofneiviricota;class:Faserviricetes;order:Tubulavirales;family:Inoviridae;genus:Affertcholeramvirus	Inoviridae	temperate	Unknown	Human	Bangladesh	90.2994684368246, 23.8981036259508
VIB_AA7844AA_AS|NODE_3_length_463559_cov_27.258092|provirus_65_8721	High-quality	93.26	8657	superkingdom:Viruses;clade:Monodnaviria;kingdom:Loebvirae;phylum:Hofneiviricota;class:Faserviricetes;order:Tubulavirales;family:Inoviridae;genus:Affertcholeramvirus	Inoviridae	virulent	Unknown	Human	China	103.605463530314, 35.3025497521253
VIB_BA2091AA_AS|NODE_2_length_635366_cov_9.844216|provirus_27_8422	High-quality	90.45	8396	superkingdom:Viruses;clade:Monodnaviria;kingdom:Loebvirae;phylum:Hofneiviricota;class:Faserviricetes;order:Tubulavirales;family:Inoviridae;genus:Affertcholeramvirus	Inoviridae	virulent	Unknown	Human	Indonesia	114.887123368866, 0.525006428090018
GCF_000006745.1|NC_002505.1|provirus_1564152_1583513	High-quality	100	19362	superkingdom:Viruses;clade:Monodnaviria;kingdom:Loebvirae;phylum:Hofneiviricota;class:Faserviricetes;order:Tubulavirales;family:Inoviridae;genus:Affertcholeramvirus	Inoviridae	virulent	Unknown	Unknown	Unknown	Unknown
GCF_000016245.1|NC_009457.1|provirus_1114776_1137807	High-quality	100	23032	superkingdom:Viruses;clade:Monodnaviria;kingdom:Loebvirae;phylum:Hofneiviricota;class:Faserviricetes;order:Tubulavirales;family:Inoviridae;genus:Affertcholeramvirus	Inoviridae	virulent	Unknown	Unknown	Unknown	Unknown
GCF_000021625.1|NC_012582.1|provirus_1646195_1669226	High-quality	100	23032	superkingdom:Viruses;clade:Monodnaviria;kingdom:Loebvirae;phylum:Hofneiviricota;class:Faserviricetes;order:Tubulavirales;family:Inoviridae;genus:Affertcholeramvirus	Inoviridae	virulent	Unknown	Unknown	Unknown	Unknown
GCF_000152425.1|NZ_DS990136.1|provirus_796731_815199	High-quality	99.93	18469	superkingdom:Viruses;clade:Monodnaviria;kingdom:Loebvirae;phylum:Hofneiviricota;class:Faserviricetes;order:Tubulavirales;family:Inoviridae	Inoviridae	virulent	Unknown	Unknown	Unknown	Unknown
GCF_000153865.1|NZ_GG774578.1|provirus_727883_752434	High-quality	100	24552	superkingdom:Viruses;clade:Monodnaviria;kingdom:Loebvirae;phylum:Hofneiviricota;class:Faserviricetes;order:Tubulavirales;family:Inoviridae;genus:Affertcholeramvirus	Inoviridae	virulent	Unknown	Unknown	Unknown	Unknown
GCF_000166455.1|NC_016445.1|provirus_1041238_1055659	High-quality	100	14422	superkingdom:Viruses;clade:Monodnaviria;kingdom:Loebvirae;phylum:Hofneiviricota;class:Faserviricetes;order:Tubulavirales;family:Inoviridae;genus:Affertcholeramvirus	Inoviridae	virulent	Unknown	Human	Haiti	-72.3702533564399, 19.0827066911302
GCF_000174275.1|NZ_ACHX01000010.1|provirus_797287_805852	High-quality	92.28	8566	superkingdom:Viruses;clade:Monodnaviria;kingdom:Loebvirae;phylum:Hofneiviricota;class:Faserviricetes;order:Tubulavirales;family:Inoviridae;genus:Affertcholeramvirus	Inoviridae	virulent	Unknown	Unknown	Unknown	Unknown
GCF_000174315.1|NZ_ACHZ01000014.1|provirus_185553_191403	Medium-quality	63.03	5851	superkingdom:Viruses;clade:Monodnaviria;kingdom:Loebvirae;phylum:Hofneiviricota;class:Faserviricetes;order:Tubulavirales;family:Inoviridae;genus:Affertcholeramvirus	Inoviridae	virulent	Unknown	Unknown	Unknown	Unknown
GCF_000174335.1|NZ_ACIA01000008.1|provirus_154390_165570	High-quality	100	11181	superkingdom:Viruses;clade:Monodnaviria;kingdom:Loebvirae;phylum:Hofneiviricota;class:Faserviricetes;order:Tubulavirales;family:Inoviridae;genus:Affertcholeramvirus	Inoviridae	virulent	Unknown	Unknown	Unknown	Unknown
GCF_000175695.1|NZ_ACVW01000013.1|provirus_481448_489455	Medium-quality	86.27	8008	superkingdom:Viruses;clade:Monodnaviria;kingdom:Loebvirae;phylum:Hofneiviricota;class:Faserviricetes;order:Tubulavirales;family:Inoviridae;genus:Affertcholeramvirus	Inoviridae	virulent	Unknown	Unknown	Bangladesh	90.2994684368246, 23.8981036259508
GCF_000175995.1|NZ_ACYV01000039.1|provirus_97519_103672	Medium-quality	66.3	6154	superkingdom:Viruses;clade:Monodnaviria;kingdom:Loebvirae;phylum:Hofneiviricota;class:Faserviricetes;order:Tubulavirales;family:Inoviridae;genus:Affertcholeramvirus	Inoviridae	virulent	Unknown	Unknown	Unknown	Unknown
GCF_000176395.1|NZ_ADAI01000040.1|provirus_2_4359	Medium-quality	59.1	4358	superkingdom:Viruses;clade:Monodnaviria;kingdom:Loebvirae;phylum:Hofneiviricota;class:Faserviricetes;order:Tubulavirales;family:Inoviridae;genus:Affertcholeramvirus	Inoviridae	virulent	Unknown	Human	Indonesia	114.887123368866, 0.525006428090018
GCF_000220725.1|NZ_AFOM01000015.1|provirus_53196_57933	Medium-quality	62.83	4738	superkingdom:Viruses;clade:Monodnaviria;kingdom:Loebvirae;phylum:Hofneiviricota;class:Faserviricetes;order:Tubulavirales;family:Inoviridae;genus:Affertcholeramvirus	Inoviridae	virulent	Unknown	Unknown	Unknown	Unknown
GCF_000220745.2|NZ_AFOO01000015.1|provirus_797271_803590	Medium-quality	68.08	6320	superkingdom:Viruses;clade:Monodnaviria;kingdom:Loebvirae;phylum:Hofneiviricota;class:Faserviricetes;order:Tubulavirales;family:Inoviridae;genus:Affertcholeramvirus	Inoviridae	virulent	Unknown	Unknown	Unknown	Unknown
GCF_000221385.1|NZ_GL988591.1|provirus_42369_57590	High-quality	100	15222	superkingdom:Viruses;clade:Monodnaviria;kingdom:Loebvirae;phylum:Hofneiviricota;class:Faserviricetes;order:Tubulavirales;family:Inoviridae;genus:Affertcholeramvirus	Inoviridae	temperate	Unknown	Unknown	Unknown	Unknown
GCF_000221485.1|NZ_GL989428.1|provirus_53964_58381	Medium-quality	58.59	4418	superkingdom:Viruses;clade:Monodnaviria;kingdom:Loebvirae;phylum:Hofneiviricota;class:Faserviricetes;order:Tubulavirales;family:Inoviridae;genus:Affertcholeramvirus	Inoviridae	temperate	Unknown	Unknown	Unknown	Unknown
GCF_000234395.1|NZ_AGUM01000007.1|provirus_800150_804923	Medium-quality	63.31	4774	superkingdom:Viruses;clade:Monodnaviria;kingdom:Loebvirae;phylum:Hofneiviricota;class:Faserviricetes;order:Tubulavirales;family:Inoviridae;genus:Affertcholeramvirus	Inoviridae	virulent	Unknown	Unknown	Unknown	Unknown
GCF_000234435.1|NZ_AGUQ01000015.1|provirus_797232_802005	Medium-quality	63.31	4774	superkingdom:Viruses;clade:Monodnaviria;kingdom:Loebvirae;phylum:Hofneiviricota;class:Faserviricetes;order:Tubulavirales;family:Inoviridae;genus:Affertcholeramvirus	Inoviridae	virulent	Unknown	Human	Unknown	Unknown
GCF_000234885.1|NZ_JH377403.1|provirus_622333_637599	High-quality	100	15267	superkingdom:Viruses;clade:Monodnaviria;kingdom:Loebvirae;phylum:Hofneiviricota;class:Faserviricetes;order:Tubulavirales;family:Inoviridae;genus:Affertcholeramvirus	Inoviridae	temperate	Unknown	Unknown	Unknown	Unknown
GCF_000234905.1|NZ_JH377629.1|provirus_616704_631971	High-quality	100	15268	superkingdom:Viruses;clade:Monodnaviria;kingdom:Loebvirae;phylum:Hofneiviricota;class:Faserviricetes;order:Tubulavirales;family:Inoviridae;genus:Affertcholeramvirus	Inoviridae	temperate	Unknown	Unknown	Unknown	Unknown
GCF_000234925.1|NZ_JH377753.1|provirus_585839_601024	High-quality	100	15186	superkingdom:Viruses;clade:Monodnaviria;kingdom:Loebvirae;phylum:Hofneiviricota;class:Faserviricetes;order:Tubulavirales;family:Inoviridae;genus:Affertcholeramvirus	Inoviridae	temperate	Unknown	Unknown	Unknown	Unknown
GCF_000234945.1|NZ_JH377852.1|provirus_617225_632410	High-quality	100	15186	superkingdom:Viruses;clade:Monodnaviria;kingdom:Loebvirae;phylum:Hofneiviricota;class:Faserviricetes;order:Tubulavirales;family:Inoviridae;genus:Affertcholeramvirus	Inoviridae	temperate	Unknown	Unknown	Unknown	Unknown
GCF_000234965.1|NZ_JH377897.1|provirus_43244_58480	High-quality	100	15237	superkingdom:Viruses;clade:Monodnaviria;kingdom:Loebvirae;phylum:Hofneiviricota;class:Faserviricetes;order:Tubulavirales;family:Inoviridae;genus:Affertcholeramvirus	Inoviridae	temperate	Unknown	Unknown	Unknown	Unknown
GCF_000250855.1|NC_016944.1|provirus_1561181_1580539	High-quality	100	19359	superkingdom:Viruses;clade:Monodnaviria;kingdom:Loebvirae;phylum:Hofneiviricota;class:Faserviricetes;order:Tubulavirales;family:Inoviridae;genus:Affertcholeramvirus	Inoviridae	virulent	Unknown	Unknown	Brazil	-51.4615216095153, -10.7229800250882
GCF_000275645.1|NZ_AKGH01000001.1|provirus_1241987_1261254	High-quality	100	19268	superkingdom:Viruses;clade:Monodnaviria;kingdom:Loebvirae;phylum:Hofneiviricota;class:Faserviricetes;order:Tubulavirales;family:Inoviridae;genus:Affertcholeramvirus	Inoviridae	virulent	Unknown	Human	Haiti	-72.3702533564399, 19.0827066911302
GCF_000279205.1|NZ_JH724518.1|provirus_580046_595282	High-quality	100	15237	superkingdom:Viruses;clade:Monodnaviria;kingdom:Loebvirae;phylum:Hofneiviricota;class:Faserviricetes;order:Tubulavirales;family:Inoviridae;genus:Affertcholeramvirus	Inoviridae	temperate	Unknown	Unknown	Unknown	Unknown
GCF_000279245.1|NZ_ALDE01000020.1|provirus_797834_808859	High-quality	100	11026	superkingdom:Viruses;clade:Monodnaviria;kingdom:Loebvirae;phylum:Hofneiviricota;class:Faserviricetes;order:Tubulavirales;family:Inoviridae;genus:Affertcholeramvirus	Inoviridae	virulent	Unknown	Unknown	Unknown	Unknown
GCF_000279325.1|NZ_ALDC01000008.1|provirus_797289_802069	Medium-quality	63.4	4781	superkingdom:Viruses;clade:Monodnaviria;kingdom:Loebvirae;phylum:Hofneiviricota;class:Faserviricetes;order:Tubulavirales;family:Inoviridae;genus:Affertcholeramvirus	Inoviridae	virulent	Unknown	Unknown	Unknown	Unknown
GCF_000279345.1|NZ_ALDF01000008.1|provirus_797163_802092	Medium-quality	65.42	4930	superkingdom:Viruses;clade:Monodnaviria;kingdom:Loebvirae;phylum:Hofneiviricota;class:Faserviricetes;order:Tubulavirales;family:Inoviridae;genus:Affertcholeramvirus	Inoviridae	virulent	Unknown	Unknown	Unknown	Unknown
GCF_000279375.1|NZ_JH724621.1|provirus_43299_58484	High-quality	100	15186	superkingdom:Viruses;clade:Monodnaviria;kingdom:Loebvirae;phylum:Hofneiviricota;class:Faserviricetes;order:Tubulavirales;family:Inoviridae;genus:Affertcholeramvirus	Inoviridae	temperate	Unknown	Unknown	Unknown	Unknown
GCF_000279395.1|NZ_ALDJ01000009.1|provirus_54666_59545	Medium-quality	64.74	4880	superkingdom:Viruses;clade:Monodnaviria;kingdom:Loebvirae;phylum:Hofneiviricota;class:Faserviricetes;order:Tubulavirales;family:Inoviridae;genus:Affertcholeramvirus	Inoviridae	virulent	Unknown	Unknown	Unknown	Unknown
GCF_000279415.1|NZ_ALDL01000012.1|provirus_799755_811450	High-quality	100	11696	superkingdom:Viruses;clade:Monodnaviria;kingdom:Loebvirae;phylum:Hofneiviricota;class:Faserviricetes;order:Tubulavirales;family:Inoviridae;genus:Affertcholeramvirus	Inoviridae	virulent	Unknown	Human	Haiti	-72.3702533564399, 19.0827066911302
GCF_000279455.1|NZ_ALDQ01000016.1|provirus_799464_804258	Medium-quality	63.59	4795	superkingdom:Viruses;clade:Monodnaviria;kingdom:Loebvirae;phylum:Hofneiviricota;class:Faserviricetes;order:Tubulavirales;family:Inoviridae;genus:Affertcholeramvirus	Inoviridae	virulent	Unknown	Unknown	Unknown	Unknown
GCF_000279955.1|NZ_JH724962.1|provirus_43270_58506	High-quality	100	15237	superkingdom:Viruses;clade:Monodnaviria;kingdom:Loebvirae;phylum:Hofneiviricota;class:Faserviricetes;order:Tubulavirales;family:Inoviridae;genus:Affertcholeramvirus	Inoviridae	temperate	Unknown	Unknown	Unknown	Unknown
GCF_000302755.1|NZ_JH941087.1|provirus_43349_58534	High-quality	100	15186	superkingdom:Viruses;clade:Monodnaviria;kingdom:Loebvirae;phylum:Hofneiviricota;class:Faserviricetes;order:Tubulavirales;family:Inoviridae;genus:Affertcholeramvirus	Inoviridae	temperate	Unknown	Unknown	Unknown	Unknown
GCF_000302775.1|NZ_JH942099.1|provirus_52744_57161	Medium-quality	58.59	4418	superkingdom:Viruses;clade:Monodnaviria;kingdom:Loebvirae;phylum:Hofneiviricota;class:Faserviricetes;order:Tubulavirales;family:Inoviridae;genus:Affertcholeramvirus	Inoviridae	temperate	Unknown	Unknown	Unknown	Unknown
GCF_000303065.1|NZ_JH941742.1|provirus_52137_56547	Medium-quality	58.49	4411	superkingdom:Viruses;clade:Monodnaviria;kingdom:Loebvirae;phylum:Hofneiviricota;class:Faserviricetes;order:Tubulavirales;family:Inoviridae;genus:Affertcholeramvirus	Inoviridae	temperate	Unknown	Unknown	Unknown	Unknown
GCF_000303125.1|NZ_JH941252.1|provirus_580144_595329	High-quality	100	15186	superkingdom:Viruses;clade:Monodnaviria;kingdom:Loebvirae;phylum:Hofneiviricota;class:Faserviricetes;order:Tubulavirales;family:Inoviridae;genus:Affertcholeramvirus	Inoviridae	temperate	Unknown	Unknown	Unknown	Unknown
GCF_000304935.2|NZ_JH966636.1|provirus_54028_58445	Medium-quality	58.59	4418	superkingdom:Viruses;clade:Monodnaviria;kingdom:Loebvirae;phylum:Hofneiviricota;class:Faserviricetes;order:Tubulavirales;family:Inoviridae;genus:Affertcholeramvirus	Inoviridae	temperate	Unknown	Unknown	Unknown	Unknown
GCF_000305075.2|NZ_JH967570.1|provirus_53186_57603	Medium-quality	58.59	4418	superkingdom:Viruses;clade:Monodnaviria;kingdom:Loebvirae;phylum:Hofneiviricota;class:Faserviricetes;order:Tubulavirales;family:Inoviridae;genus:Affertcholeramvirus	Inoviridae	temperate	Unknown	Unknown	Unknown	Unknown
GCF_000305675.2|NZ_JH974075.1|provirus_54043_58460	Medium-quality	58.59	4418	superkingdom:Viruses;clade:Monodnaviria;kingdom:Loebvirae;phylum:Hofneiviricota;class:Faserviricetes;order:Tubulavirales;family:Inoviridae;genus:Affertcholeramvirus	Inoviridae	temperate	Unknown	Unknown	Unknown	Unknown
GCF_000318485.2|NZ_AGVA02000010.1|provirus_797763_808797	High-quality	100	11035	superkingdom:Viruses;clade:Monodnaviria;kingdom:Loebvirae;phylum:Hofneiviricota;class:Faserviricetes;order:Tubulavirales;family:Inoviridae;genus:Affertcholeramvirus	Inoviridae	virulent	Unknown	Human	Haiti	-72.3702533564399, 19.0827066911302
GCF_000318505.2|NZ_AGVC02000006.1|provirus_797656_809191	High-quality	100	11536	superkingdom:Viruses;clade:Monodnaviria;kingdom:Loebvirae;phylum:Hofneiviricota;class:Faserviricetes;order:Tubulavirales;family:Inoviridae;genus:Affertcholeramvirus	Inoviridae	virulent	Unknown	Human	Haiti	-72.3702533564399, 19.0827066911302
GCF_000327125.3|NZ_KB454287.1|provirus_43193_58487	High-quality	100	15295	superkingdom:Viruses;clade:Monodnaviria;kingdom:Loebvirae;phylum:Hofneiviricota;class:Faserviricetes;order:Tubulavirales;family:Inoviridae;genus:Affertcholeramvirus	Inoviridae	temperate	Unknown	Unknown	Unknown	Unknown
GCF_000327145.3|NZ_KB454376.1|provirus_43270_58455	High-quality	100	15186	superkingdom:Viruses;clade:Monodnaviria;kingdom:Loebvirae;phylum:Hofneiviricota;class:Faserviricetes;order:Tubulavirales;family:Inoviridae;genus:Affertcholeramvirus	Inoviridae	temperate	Unknown	Unknown	Unknown	Unknown
GCF_000327165.3|NZ_KB454102.1|provirus_43231_58467	High-quality	100	15237	superkingdom:Viruses;clade:Monodnaviria;kingdom:Loebvirae;phylum:Hofneiviricota;class:Faserviricetes;order:Tubulavirales;family:Inoviridae;genus:Affertcholeramvirus	Inoviridae	temperate	Unknown	Unknown	Unknown	Unknown
GCF_000327185.3|NZ_KB454009.1|provirus_561242_576544	High-quality	100	15303	superkingdom:Viruses;clade:Monodnaviria;kingdom:Loebvirae;phylum:Hofneiviricota;class:Faserviricetes;order:Tubulavirales;family:Inoviridae;genus:Affertcholeramvirus	Inoviridae	temperate	Unknown	Unknown	Unknown	Unknown
GCF_000327205.3|NZ_KB453963.1|provirus_43243_58428	High-quality	100	15186	superkingdom:Viruses;clade:Monodnaviria;kingdom:Loebvirae;phylum:Hofneiviricota;class:Faserviricetes;order:Tubulavirales;family:Inoviridae;genus:Affertcholeramvirus	Inoviridae	temperate	Unknown	Unknown	Unknown	Unknown
GCF_000348165.2|NZ_KB663592.1|provirus_53974_58384	Medium-quality	58.49	4411	superkingdom:Viruses;clade:Monodnaviria;kingdom:Loebvirae;phylum:Hofneiviricota;class:Faserviricetes;order:Tubulavirales;family:Inoviridae;genus:Affertcholeramvirus	Inoviridae	temperate	Unknown	Unknown	Unknown	Unknown
GCF_000348185.2|NZ_KB661747.1|provirus_53982_58392	Medium-quality	58.49	4411	superkingdom:Viruses;clade:Monodnaviria;kingdom:Loebvirae;phylum:Hofneiviricota;class:Faserviricetes;order:Tubulavirales;family:Inoviridae;genus:Affertcholeramvirus	Inoviridae	temperate	Unknown	Unknown	Unknown	Unknown
GCF_000348205.2|NZ_KB663511.1|provirus_54000_58410	Medium-quality	58.49	4411	superkingdom:Viruses;clade:Monodnaviria;kingdom:Loebvirae;phylum:Hofneiviricota;class:Faserviricetes;order:Tubulavirales;family:Inoviridae;genus:Affertcholeramvirus	Inoviridae	temperate	Unknown	Unknown	Unknown	Unknown
GCF_000348245.2|NZ_KB663370.1|provirus_54009_58419	Medium-quality	58.49	4411	superkingdom:Viruses;clade:Monodnaviria;kingdom:Loebvirae;phylum:Hofneiviricota;class:Faserviricetes;order:Tubulavirales;family:Inoviridae;genus:Affertcholeramvirus	Inoviridae	temperate	Unknown	Unknown	Unknown	Unknown
GCF_000348285.2|NZ_KB663030.1|provirus_53982_61370	Medium-quality	79.6	7389	superkingdom:Viruses;clade:Monodnaviria;kingdom:Loebvirae;phylum:Hofneiviricota;class:Faserviricetes;order:Tubulavirales;family:Inoviridae;genus:Affertcholeramvirus	Inoviridae	virulent	Unknown	Unknown	Unknown	Unknown
GCF_000348305.2|NZ_KB663184.1|provirus_54013_58423	Medium-quality	58.49	4411	superkingdom:Viruses;clade:Monodnaviria;kingdom:Loebvirae;phylum:Hofneiviricota;class:Faserviricetes;order:Tubulavirales;family:Inoviridae;genus:Affertcholeramvirus	Inoviridae	temperate	Unknown	Unknown	Unknown	Unknown
GCF_000348325.2|NZ_KB662873.1|provirus_53976_60891	Medium-quality	74.5	6916	superkingdom:Viruses;clade:Monodnaviria;kingdom:Loebvirae;phylum:Hofneiviricota;class:Faserviricetes;order:Tubulavirales;family:Inoviridae;genus:Affertcholeramvirus	Inoviridae	virulent	Unknown	Unknown	Unknown	Unknown
GCF_000348405.2|NZ_KB662597.1|provirus_54025_58818	Medium-quality	63.57	4794	superkingdom:Viruses;clade:Monodnaviria;kingdom:Loebvirae;phylum:Hofneiviricota;class:Faserviricetes;order:Tubulavirales;family:Inoviridae;genus:Affertcholeramvirus	Inoviridae	virulent	Unknown	Unknown	Unknown	Unknown
GCF_000348465.2|NZ_KB661605.1|provirus_53972_58382	Medium-quality	58.49	4411	superkingdom:Viruses;clade:Monodnaviria;kingdom:Loebvirae;phylum:Hofneiviricota;class:Faserviricetes;order:Tubulavirales;family:Inoviridae;genus:Affertcholeramvirus	Inoviridae	temperate	Unknown	Unknown	Unknown	Unknown
GCF_000348485.2|NZ_KB662131.1|provirus_53972_58375	Medium-quality	58.4	4404	superkingdom:Viruses;clade:Monodnaviria;kingdom:Loebvirae;phylum:Hofneiviricota;class:Faserviricetes;order:Tubulavirales;family:Inoviridae;genus:Affertcholeramvirus	Inoviridae	temperate	Unknown	Unknown	Unknown	Unknown
GCF_000348505.2|NZ_KB661927.1|provirus_53980_58390	Medium-quality	58.49	4411	superkingdom:Viruses;clade:Monodnaviria;kingdom:Loebvirae;phylum:Hofneiviricota;class:Faserviricetes;order:Tubulavirales;family:Inoviridae;genus:Affertcholeramvirus	Inoviridae	temperate	Unknown	Unknown	Unknown	Unknown
GCF_000487955.1|NZ_AWWA01000059.1|provirus_627786_641534	High-quality	100	13749	superkingdom:Viruses;clade:Monodnaviria;kingdom:Loebvirae;phylum:Hofneiviricota;class:Faserviricetes;order:Tubulavirales;family:Inoviridae;genus:Affertcholeramvirus	Inoviridae	virulent	Unknown	Unknown	Unknown	Unknown
GCF_000569115.2|NZ_KK037960.1|provirus_53978_58388	Medium-quality	58.49	4411	superkingdom:Viruses;clade:Monodnaviria;kingdom:Loebvirae;phylum:Hofneiviricota;class:Faserviricetes;order:Tubulavirales;family:Inoviridae;genus:Affertcholeramvirus	Inoviridae	temperate	Unknown	Unknown	Unknown	Unknown
GCF_000765415.1|NZ_CP007634.1|provirus_1036675_1051097	High-quality	100	14423	superkingdom:Viruses;clade:Monodnaviria;kingdom:Loebvirae;phylum:Hofneiviricota;class:Faserviricetes;order:Tubulavirales;family:Inoviridae;genus:Affertcholeramvirus	Inoviridae	virulent	Unknown	Human	Haiti	-72.3702533564399, 19.0827066911302
GCF_000788415.1|NZ_JSCC01000007.1|provirus_590718_595135	Medium-quality	58.59	4418	superkingdom:Viruses;clade:Monodnaviria;kingdom:Loebvirae;phylum:Hofneiviricota;class:Faserviricetes;order:Tubulavirales;family:Inoviridae;genus:Affertcholeramvirus	Inoviridae	temperate	Unknown	Human	Haiti	-72.3702533564399, 19.0827066911302
GCF_000788425.1|NZ_JSDO01000007.1|provirus_590982_595399	Medium-quality	58.59	4418	superkingdom:Viruses;clade:Monodnaviria;kingdom:Loebvirae;phylum:Hofneiviricota;class:Faserviricetes;order:Tubulavirales;family:Inoviridae;genus:Affertcholeramvirus	Inoviridae	temperate	Unknown	Human	Haiti	-72.3702533564399, 19.0827066911302
GCF_000788435.1|NZ_JSSV01000007.1|provirus_590675_595092	Medium-quality	58.59	4418	superkingdom:Viruses;clade:Monodnaviria;kingdom:Loebvirae;phylum:Hofneiviricota;class:Faserviricetes;order:Tubulavirales;family:Inoviridae;genus:Affertcholeramvirus	Inoviridae	temperate	Unknown	Human	Haiti	-72.3702533564399, 19.0827066911302
GCF_000788535.1|NZ_JSSW01000006.1|provirus_590639_595056	Medium-quality	58.59	4418	superkingdom:Viruses;clade:Monodnaviria;kingdom:Loebvirae;phylum:Hofneiviricota;class:Faserviricetes;order:Tubulavirales;family:Inoviridae;genus:Affertcholeramvirus	Inoviridae	temperate	Unknown	Human	Haiti	-72.3702533564399, 19.0827066911302
GCF_000788555.1|NZ_JSSX01000007.1|provirus_590603_595020	Medium-quality	58.59	4418	superkingdom:Viruses;clade:Monodnaviria;kingdom:Loebvirae;phylum:Hofneiviricota;class:Faserviricetes;order:Tubulavirales;family:Inoviridae;genus:Affertcholeramvirus	Inoviridae	temperate	Unknown	Human	Haiti	-72.3702533564399, 19.0827066911302
GCF_000788575.1|NZ_JSSY01000007.1|provirus_590628_595045	Medium-quality	58.59	4418	superkingdom:Viruses;clade:Monodnaviria;kingdom:Loebvirae;phylum:Hofneiviricota;class:Faserviricetes;order:Tubulavirales;family:Inoviridae;genus:Affertcholeramvirus	Inoviridae	temperate	Unknown	Human	Haiti	-72.3702533564399, 19.0827066911302
GCF_000788595.1|NZ_JSSZ01000008.1|provirus_590613_595030	Medium-quality	58.59	4418	superkingdom:Viruses;clade:Monodnaviria;kingdom:Loebvirae;phylum:Hofneiviricota;class:Faserviricetes;order:Tubulavirales;family:Inoviridae;genus:Affertcholeramvirus	Inoviridae	temperate	Unknown	Human	Haiti	-72.3702533564399, 19.0827066911302
GCF_000788615.1|NZ_JSTA01000008.1|provirus_590641_595051	Medium-quality	58.49	4411	superkingdom:Viruses;clade:Monodnaviria;kingdom:Loebvirae;phylum:Hofneiviricota;class:Faserviricetes;order:Tubulavirales;family:Inoviridae;genus:Affertcholeramvirus	Inoviridae	temperate	Unknown	Human	Haiti	-72.3702533564399, 19.0827066911302
GCF_000788635.1|NZ_JSTB01000008.1|provirus_53181_57598	Medium-quality	58.59	4418	superkingdom:Viruses;clade:Monodnaviria;kingdom:Loebvirae;phylum:Hofneiviricota;class:Faserviricetes;order:Tubulavirales;family:Inoviridae;genus:Affertcholeramvirus	Inoviridae	temperate	Unknown	Human	Haiti	-72.3702533564399, 19.0827066911302
GCF_000788655.1|NZ_JSTC01000010.1|provirus_53980_58397	Medium-quality	58.59	4418	superkingdom:Viruses;clade:Monodnaviria;kingdom:Loebvirae;phylum:Hofneiviricota;class:Faserviricetes;order:Tubulavirales;family:Inoviridae;genus:Affertcholeramvirus	Inoviridae	temperate	Unknown	Unknown	Haiti	-72.3702533564399, 19.0827066911302
GCF_000788735.1|NZ_JSTI01000011.1|provirus_53157_57574	Medium-quality	58.59	4418	superkingdom:Viruses;clade:Monodnaviria;kingdom:Loebvirae;phylum:Hofneiviricota;class:Faserviricetes;order:Tubulavirales;family:Inoviridae;genus:Affertcholeramvirus	Inoviridae	temperate	Unknown	Unknown	Haiti	-72.3702533564399, 19.0827066911302
GCF_000788795.1|NZ_JSTX01000010.1|provirus_53966_58383	Medium-quality	58.59	4418	superkingdom:Viruses;clade:Monodnaviria;kingdom:Loebvirae;phylum:Hofneiviricota;class:Faserviricetes;order:Tubulavirales;family:Inoviridae;genus:Affertcholeramvirus	Inoviridae	temperate	Unknown	Human	Haiti	-72.3702533564399, 19.0827066911302
GCF_000788815.1|NZ_JSUC01000010.1|provirus_53966_58383	Medium-quality	58.59	4418	superkingdom:Viruses;clade:Monodnaviria;kingdom:Loebvirae;phylum:Hofneiviricota;class:Faserviricetes;order:Tubulavirales;family:Inoviridae;genus:Affertcholeramvirus	Inoviridae	temperate	Unknown	Human	Haiti	-72.3702533564399, 19.0827066911302
GCF_000788835.1|NZ_JSTZ01000011.1|provirus_53157_57574	Medium-quality	58.59	4418	superkingdom:Viruses;clade:Monodnaviria;kingdom:Loebvirae;phylum:Hofneiviricota;class:Faserviricetes;order:Tubulavirales;family:Inoviridae;genus:Affertcholeramvirus	Inoviridae	temperate	Unknown	Human	Haiti	-72.3702533564399, 19.0827066911302
GCF_000788855.1|NZ_JSTK01000012.1|provirus_53159_57576	Medium-quality	58.59	4418	superkingdom:Viruses;clade:Monodnaviria;kingdom:Loebvirae;phylum:Hofneiviricota;class:Faserviricetes;order:Tubulavirales;family:Inoviridae;genus:Affertcholeramvirus	Inoviridae	temperate	Unknown	Unknown	Haiti	-72.3702533564399, 19.0827066911302
GCF_000788875.1|NZ_JSTL01000009.1|provirus_516810_521227	Medium-quality	58.59	4418	superkingdom:Viruses;clade:Monodnaviria;kingdom:Loebvirae;phylum:Hofneiviricota;class:Faserviricetes;order:Tubulavirales;family:Inoviridae;genus:Affertcholeramvirus	Inoviridae	temperate	Unknown	Human	Haiti	-72.3702533564399, 19.0827066911302
GCF_000788895.1|NZ_JSTT01000010.1|provirus_53960_58377	Medium-quality	58.59	4418	superkingdom:Viruses;clade:Monodnaviria;kingdom:Loebvirae;phylum:Hofneiviricota;class:Faserviricetes;order:Tubulavirales;family:Inoviridae;genus:Affertcholeramvirus	Inoviridae	temperate	Unknown	Human	Haiti	-72.3702533564399, 19.0827066911302
GCF_000788915.1|NZ_JSTS01000011.1|provirus_53974_58391	Medium-quality	58.59	4418	superkingdom:Viruses;clade:Monodnaviria;kingdom:Loebvirae;phylum:Hofneiviricota;class:Faserviricetes;order:Tubulavirales;family:Inoviridae;genus:Affertcholeramvirus	Inoviridae	temperate	Unknown	Human	Haiti	-72.3702533564399, 19.0827066911302
GCF_000788935.1|NZ_JSUA01000010.1|provirus_53161_57578	Medium-quality	58.59	4418	superkingdom:Viruses;clade:Monodnaviria;kingdom:Loebvirae;phylum:Hofneiviricota;class:Faserviricetes;order:Tubulavirales;family:Inoviridae;genus:Affertcholeramvirus	Inoviridae	temperate	Unknown	Human	Haiti	-72.3702533564399, 19.0827066911302
GCF_000788955.1|NZ_JSUD01000011.1|provirus_53982_58399	Medium-quality	58.59	4418	superkingdom:Viruses;clade:Monodnaviria;kingdom:Loebvirae;phylum:Hofneiviricota;class:Faserviricetes;order:Tubulavirales;family:Inoviridae;genus:Affertcholeramvirus	Inoviridae	temperate	Unknown	Human	Haiti	-72.3702533564399, 19.0827066911302
GCF_000788975.1|NZ_JSUB01000009.1|provirus_53165_57582	Medium-quality	58.59	4418	superkingdom:Viruses;clade:Monodnaviria;kingdom:Loebvirae;phylum:Hofneiviricota;class:Faserviricetes;order:Tubulavirales;family:Inoviridae;genus:Affertcholeramvirus	Inoviridae	temperate	Unknown	Human	Haiti	-72.3702533564399, 19.0827066911302
GCF_000788995.1|NZ_JSTV01000011.1|provirus_53089_57499	Medium-quality	58.49	4411	superkingdom:Viruses;clade:Monodnaviria;kingdom:Loebvirae;phylum:Hofneiviricota;class:Faserviricetes;order:Tubulavirales;family:Inoviridae;genus:Affertcholeramvirus	Inoviridae	temperate	Unknown	Human	Haiti	-72.3702533564399, 19.0827066911302
GCF_000789015.1|NZ_JSTW01000007.1|provirus_580119_595304	High-quality	100	15186	superkingdom:Viruses;clade:Monodnaviria;kingdom:Loebvirae;phylum:Hofneiviricota;class:Faserviricetes;order:Tubulavirales;family:Inoviridae;genus:Affertcholeramvirus	Inoviridae	temperate	Unknown	Human	Haiti	-72.3702533564399, 19.0827066911302
GCF_000789035.1|NZ_JSTO01000010.1|provirus_53980_58397	Medium-quality	58.59	4418	superkingdom:Viruses;clade:Monodnaviria;kingdom:Loebvirae;phylum:Hofneiviricota;class:Faserviricetes;order:Tubulavirales;family:Inoviridae;genus:Affertcholeramvirus	Inoviridae	temperate	Unknown	Human	Haiti	-72.3702533564399, 19.0827066911302
GCF_000789055.1|NZ_JSTR01000010.1|provirus_53966_58383	Medium-quality	58.59	4418	superkingdom:Viruses;clade:Monodnaviria;kingdom:Loebvirae;phylum:Hofneiviricota;class:Faserviricetes;order:Tubulavirales;family:Inoviridae;genus:Affertcholeramvirus	Inoviridae	temperate	Unknown	Human	Haiti	-72.3702533564399, 19.0827066911302
GCF_000789075.1|NZ_JSTQ01000010.1|provirus_54006_58423	Medium-quality	58.59	4418	superkingdom:Viruses;clade:Monodnaviria;kingdom:Loebvirae;phylum:Hofneiviricota;class:Faserviricetes;order:Tubulavirales;family:Inoviridae;genus:Affertcholeramvirus	Inoviridae	temperate	Unknown	Human	Haiti	-72.3702533564399, 19.0827066911302
GCF_000789095.1|NZ_JSTU01000009.1|provirus_53892_58309	Medium-quality	58.59	4418	superkingdom:Viruses;clade:Monodnaviria;kingdom:Loebvirae;phylum:Hofneiviricota;class:Faserviricetes;order:Tubulavirales;family:Inoviridae;genus:Affertcholeramvirus	Inoviridae	temperate	Unknown	Human	Haiti	-72.3702533564399, 19.0827066911302
GCF_000789115.1|NZ_JSTM01000010.1|provirus_53167_57584	Medium-quality	58.59	4418	superkingdom:Viruses;clade:Monodnaviria;kingdom:Loebvirae;phylum:Hofneiviricota;class:Faserviricetes;order:Tubulavirales;family:Inoviridae;genus:Affertcholeramvirus	Inoviridae	temperate	Unknown	Human	Haiti	-72.3702533564399, 19.0827066911302
GCF_000789135.1|NZ_JSTN01000009.1|provirus_53972_58389	Medium-quality	58.59	4418	superkingdom:Viruses;clade:Monodnaviria;kingdom:Loebvirae;phylum:Hofneiviricota;class:Faserviricetes;order:Tubulavirales;family:Inoviridae;genus:Affertcholeramvirus	Inoviridae	temperate	Unknown	Human	Haiti	-72.3702533564399, 19.0827066911302
GCF_000789155.1|NZ_JSTP01000010.1|provirus_53970_58387	Medium-quality	58.59	4418	superkingdom:Viruses;clade:Monodnaviria;kingdom:Loebvirae;phylum:Hofneiviricota;class:Faserviricetes;order:Tubulavirales;family:Inoviridae;genus:Affertcholeramvirus	Inoviridae	temperate	Unknown	Human	Haiti	-72.3702533564399, 19.0827066911302
GCF_000963555.1|NZ_CP009042.1|provirus_1647439_1666800	High-quality	100	19362	superkingdom:Viruses;clade:Monodnaviria;kingdom:Loebvirae;phylum:Hofneiviricota;class:Faserviricetes;order:Tubulavirales;family:Inoviridae;genus:Affertcholeramvirus	Inoviridae	virulent	Unknown	Human	China	103.605463530314, 35.3025497521253
GCF_001029975.1|NZ_KQ087382.1|provirus_1_4524	Medium-quality	59.99	4524	superkingdom:Viruses;clade:Monodnaviria;kingdom:Loebvirae;phylum:Hofneiviricota;class:Faserviricetes;order:Tubulavirales;family:Inoviridae;genus:Affertcholeramvirus	Inoviridae	temperate	Unknown	Human	China	103.605463530314, 35.3025497521253
GCF_001184775.1|NZ_KQ236691.1|provirus_627736_640941	High-quality	92.25	13206	superkingdom:Viruses;clade:Monodnaviria;kingdom:Loebvirae;phylum:Hofneiviricota;class:Faserviricetes;order:Tubulavirales;family:Inoviridae;genus:Saetivirus	Inoviridae	virulent	Unknown	Human	China	103.605463530314, 35.3025497521253
GCF_001186485.1|NZ_LGNH01000042.1|provirus_589751_599864	High-quality	100	10114	superkingdom:Viruses;clade:Monodnaviria;kingdom:Loebvirae;phylum:Hofneiviricota;class:Faserviricetes;order:Tubulavirales;family:Inoviridae;genus:Affertcholeramvirus	Inoviridae	virulent	Unknown	Unknown	Bangladesh	90.2994684368246, 23.8981036259508
GCF_001186495.1|NZ_LGNW01000045.1|provirus_2_10109	High-quality	100	10108	superkingdom:Viruses;clade:Monodnaviria;kingdom:Loebvirae;phylum:Hofneiviricota;class:Faserviricetes;order:Tubulavirales;family:Inoviridae;genus:Affertcholeramvirus	Inoviridae	virulent	Unknown	Human	Bangladesh	90.2994684368246, 23.8981036259508
GCF_001186505.1|NZ_LGNI01000023.1|provirus_627871_637977	High-quality	100	10107	superkingdom:Viruses;clade:Monodnaviria;kingdom:Loebvirae;phylum:Hofneiviricota;class:Faserviricetes;order:Tubulavirales;family:Inoviridae;genus:Affertcholeramvirus	Inoviridae	virulent	Unknown	Unknown	Bangladesh	90.2994684368246, 23.8981036259508
GCF_001186515.1|NZ_LGNG01000077.1|provirus_33_10143	High-quality	100	10111	superkingdom:Viruses;clade:Monodnaviria;kingdom:Loebvirae;phylum:Hofneiviricota;class:Faserviricetes;order:Tubulavirales;family:Inoviridae;genus:Affertcholeramvirus	Inoviridae	virulent	Unknown	Unknown	Bangladesh	90.2994684368246, 23.8981036259508
GCF_001186575.1|NZ_LGNJ01000022.1|provirus_590567_600670	High-quality	100	10104	superkingdom:Viruses;clade:Monodnaviria;kingdom:Loebvirae;phylum:Hofneiviricota;class:Faserviricetes;order:Tubulavirales;family:Inoviridae;genus:Affertcholeramvirus	Inoviridae	virulent	Unknown	Unknown	Bangladesh	90.2994684368246, 23.8981036259508
GCF_001186585.1|NZ_LGNL01000020.1|provirus_3_10113	High-quality	100	10111	superkingdom:Viruses;clade:Monodnaviria;kingdom:Loebvirae;phylum:Hofneiviricota;class:Faserviricetes;order:Tubulavirales;family:Inoviridae;genus:Affertcholeramvirus	Inoviridae	virulent	Unknown	Unknown	Bangladesh	90.2994684368246, 23.8981036259508
GCF_001186595.1|NZ_LGNM01000047.1|provirus_53989_64102	High-quality	100	10114	superkingdom:Viruses;clade:Monodnaviria;kingdom:Loebvirae;phylum:Hofneiviricota;class:Faserviricetes;order:Tubulavirales;family:Inoviridae;genus:Affertcholeramvirus	Inoviridae	virulent	Unknown	Unknown	Bangladesh	90.2994684368246, 23.8981036259508
GCF_001186655.1|NZ_LGNQ01000032.1|provirus_590552_600668	High-quality	100	10117	superkingdom:Viruses;clade:Monodnaviria;kingdom:Loebvirae;phylum:Hofneiviricota;class:Faserviricetes;order:Tubulavirales;family:Inoviridae;genus:Affertcholeramvirus	Inoviridae	virulent	Unknown	Human	Bangladesh	90.2994684368246, 23.8981036259508
GCF_001186665.1|NZ_LGNP01000024.1|provirus_2_10093	High-quality	100	10092	superkingdom:Viruses;clade:Monodnaviria;kingdom:Loebvirae;phylum:Hofneiviricota;class:Faserviricetes;order:Tubulavirales;family:Inoviridae;genus:Affertcholeramvirus	Inoviridae	virulent	Unknown	Human	Bangladesh	90.2994684368246, 23.8981036259508
GCF_001186675.1|NZ_LGNU01000042.1|provirus_33_10149	High-quality	100	10117	superkingdom:Viruses;clade:Monodnaviria;kingdom:Loebvirae;phylum:Hofneiviricota;class:Faserviricetes;order:Tubulavirales;family:Inoviridae;genus:Affertcholeramvirus	Inoviridae	virulent	Unknown	Human	Bangladesh	90.2994684368246, 23.8981036259508
GCF_001186725.1|NZ_LGNS01000012.1|provirus_495563_505679	High-quality	100	10117	superkingdom:Viruses;clade:Monodnaviria;kingdom:Loebvirae;phylum:Hofneiviricota;class:Faserviricetes;order:Tubulavirales;family:Inoviridae;genus:Affertcholeramvirus	Inoviridae	virulent	Unknown	Human	Bangladesh	90.2994684368246, 23.8981036259508
GCF_001186735.1|NZ_LGNT01000062.1|provirus_627800_637916	High-quality	100	10117	superkingdom:Viruses;clade:Monodnaviria;kingdom:Loebvirae;phylum:Hofneiviricota;class:Faserviricetes;order:Tubulavirales;family:Inoviridae;genus:Affertcholeramvirus	Inoviridae	virulent	Unknown	Human	Bangladesh	90.2994684368246, 23.8981036259508
GCF_001186785.1|NZ_LGNO01000003.1|provirus_495944_506054	High-quality	100	10111	superkingdom:Viruses;clade:Monodnaviria;kingdom:Loebvirae;phylum:Hofneiviricota;class:Faserviricetes;order:Tubulavirales;family:Inoviridae;genus:Affertcholeramvirus	Inoviridae	virulent	Unknown	Human	Bangladesh	90.2994684368246, 23.8981036259508
GCF_001186805.1|NZ_LGOA01000002.1|provirus_25_10142	High-quality	100	10118	superkingdom:Viruses;clade:Monodnaviria;kingdom:Loebvirae;phylum:Hofneiviricota;class:Faserviricetes;order:Tubulavirales;family:Inoviridae;genus:Affertcholeramvirus	Inoviridae	virulent	Unknown	Human	Bangladesh	90.2994684368246, 23.8981036259508
GCF_001186825.1|NZ_LGOC01000016.1|provirus_52500_62604	High-quality	100	10105	superkingdom:Viruses;clade:Monodnaviria;kingdom:Loebvirae;phylum:Hofneiviricota;class:Faserviricetes;order:Tubulavirales;family:Inoviridae;genus:Affertcholeramvirus	Inoviridae	virulent	Unknown	Human	Bangladesh	90.2994684368246, 23.8981036259508
GCF_001186835.1|NZ_LGOB01000029.1|provirus_27_10143	High-quality	100	10117	superkingdom:Viruses;clade:Monodnaviria;kingdom:Loebvirae;phylum:Hofneiviricota;class:Faserviricetes;order:Tubulavirales;family:Inoviridae;genus:Affertcholeramvirus	Inoviridae	virulent	Unknown	Human	Bangladesh	90.2994684368246, 23.8981036259508
GCF_001186855.1|NZ_LGOD01000026.1|provirus_589749_599862	High-quality	100	10114	superkingdom:Viruses;clade:Monodnaviria;kingdom:Loebvirae;phylum:Hofneiviricota;class:Faserviricetes;order:Tubulavirales;family:Inoviridae;genus:Affertcholeramvirus	Inoviridae	virulent	Unknown	Human	Bangladesh	90.2994684368246, 23.8981036259508
GCF_001186885.1|NZ_LGOG01000037.1|provirus_270020_280118	High-quality	100	10099	superkingdom:Viruses;clade:Monodnaviria;kingdom:Loebvirae;phylum:Hofneiviricota;class:Faserviricetes;order:Tubulavirales;family:Inoviridae;genus:Affertcholeramvirus	Inoviridae	virulent	Unknown	Human	Bangladesh	90.2994684368246, 23.8981036259508
GCF_001186905.1|NZ_LGOF01000001.1|provirus_53971_64081	High-quality	100	10111	superkingdom:Viruses;clade:Monodnaviria;kingdom:Loebvirae;phylum:Hofneiviricota;class:Faserviricetes;order:Tubulavirales;family:Inoviridae;genus:Affertcholeramvirus	Inoviridae	virulent	Unknown	Human	Bangladesh	90.2994684368246, 23.8981036259508
GCF_001186915.1|NZ_LGOH01000034.1|provirus_590825_600935	High-quality	100	10111	superkingdom:Viruses;clade:Monodnaviria;kingdom:Loebvirae;phylum:Hofneiviricota;class:Faserviricetes;order:Tubulavirales;family:Inoviridae;genus:Affertcholeramvirus	Inoviridae	virulent	Unknown	Human	Bangladesh	90.2994684368246, 23.8981036259508
GCF_001186965.1|NZ_LGOJ01000008.1|provirus_53979_64089	High-quality	100	10111	superkingdom:Viruses;clade:Monodnaviria;kingdom:Loebvirae;phylum:Hofneiviricota;class:Faserviricetes;order:Tubulavirales;family:Inoviridae;genus:Affertcholeramvirus	Inoviridae	virulent	Unknown	Human	Bangladesh	90.2994684368246, 23.8981036259508
GCF_001186995.1|NZ_LGOL01000065.1|provirus_227413_238247	High-quality	100	10835	superkingdom:Viruses;clade:Monodnaviria;kingdom:Loebvirae;phylum:Hofneiviricota;class:Faserviricetes;order:Tubulavirales;family:Inoviridae;genus:Affertcholeramvirus	Inoviridae	virulent	Unknown	Human	Bangladesh	90.2994684368246, 23.8981036259508
GCF_001187015.1|NZ_LGOP01000034.1|provirus_53965_64078	High-quality	100	10114	superkingdom:Viruses;clade:Monodnaviria;kingdom:Loebvirae;phylum:Hofneiviricota;class:Faserviricetes;order:Tubulavirales;family:Inoviridae;genus:Affertcholeramvirus	Inoviridae	virulent	Unknown	Human	Bangladesh	90.2994684368246, 23.8981036259508
GCF_001187025.1|NZ_LGON01000049.1|provirus_13_10126	High-quality	100	10114	superkingdom:Viruses;clade:Monodnaviria;kingdom:Loebvirae;phylum:Hofneiviricota;class:Faserviricetes;order:Tubulavirales;family:Inoviridae;genus:Affertcholeramvirus	Inoviridae	virulent	Unknown	Human	Bangladesh	90.2994684368246, 23.8981036259508
GCF_001187065.1|NZ_LGOM01000070.1|provirus_590568_600678	High-quality	100	10111	superkingdom:Viruses;clade:Monodnaviria;kingdom:Loebvirae;phylum:Hofneiviricota;class:Faserviricetes;order:Tubulavirales;family:Inoviridae;genus:Affertcholeramvirus	Inoviridae	virulent	Unknown	Human	Bangladesh	90.2994684368246, 23.8981036259508
GCF_001187085.1|NZ_LGOO01000006.1|provirus_2_10106	High-quality	100	10105	superkingdom:Viruses;clade:Monodnaviria;kingdom:Loebvirae;phylum:Hofneiviricota;class:Faserviricetes;order:Tubulavirales;family:Inoviridae;genus:Affertcholeramvirus	Inoviridae	virulent	Unknown	Human	Bangladesh	90.2994684368246, 23.8981036259508
GCF_001187095.1|NZ_LGOQ01000009.1|provirus_53983_64093	High-quality	100	10111	superkingdom:Viruses;clade:Monodnaviria;kingdom:Loebvirae;phylum:Hofneiviricota;class:Faserviricetes;order:Tubulavirales;family:Inoviridae;genus:Affertcholeramvirus	Inoviridae	virulent	Unknown	Human	Bangladesh	90.2994684368246, 23.8981036259508
GCF_001187105.1|NZ_LGOT01000053.1|provirus_53991_64104	High-quality	100	10114	superkingdom:Viruses;clade:Monodnaviria;kingdom:Loebvirae;phylum:Hofneiviricota;class:Faserviricetes;order:Tubulavirales;family:Inoviridae;genus:Affertcholeramvirus	Inoviridae	virulent	Unknown	Human	Bangladesh	90.2994684368246, 23.8981036259508
GCF_001187145.1|NZ_LGOR01000013.1|provirus_53991_64101	High-quality	100	10111	superkingdom:Viruses;clade:Monodnaviria;kingdom:Loebvirae;phylum:Hofneiviricota;class:Faserviricetes;order:Tubulavirales;family:Inoviridae;genus:Affertcholeramvirus	Inoviridae	virulent	Unknown	Human	Bangladesh	90.2994684368246, 23.8981036259508
GCF_001187165.1|NZ_LGOU01000028.1|provirus_590426_600539	High-quality	100	10114	superkingdom:Viruses;clade:Monodnaviria;kingdom:Loebvirae;phylum:Hofneiviricota;class:Faserviricetes;order:Tubulavirales;family:Inoviridae;genus:Affertcholeramvirus	Inoviridae	virulent	Unknown	Human	Bangladesh	90.2994684368246, 23.8981036259508
GCF_001187175.1|NZ_LGOS01000032.1|provirus_13_10129	High-quality	100	10117	superkingdom:Viruses;clade:Monodnaviria;kingdom:Loebvirae;phylum:Hofneiviricota;class:Faserviricetes;order:Tubulavirales;family:Inoviridae;genus:Affertcholeramvirus	Inoviridae	virulent	Unknown	Human	Bangladesh	90.2994684368246, 23.8981036259508
GCF_001187185.1|NZ_LGNV01000088.1|provirus_53963_64073	High-quality	100	10111	superkingdom:Viruses;clade:Monodnaviria;kingdom:Loebvirae;phylum:Hofneiviricota;class:Faserviricetes;order:Tubulavirales;family:Inoviridae;genus:Affertcholeramvirus	Inoviridae	virulent	Unknown	Human	Bangladesh	90.2994684368246, 23.8981036259508
GCF_001187225.1|NZ_LGNX01000086.1|provirus_627799_637915	High-quality	100	10117	superkingdom:Viruses;clade:Monodnaviria;kingdom:Loebvirae;phylum:Hofneiviricota;class:Faserviricetes;order:Tubulavirales;family:Inoviridae;genus:Affertcholeramvirus	Inoviridae	virulent	Unknown	Human	Bangladesh	90.2994684368246, 23.8981036259508
GCF_001187245.1|NZ_LGNZ01000057.1|provirus_13_10129	High-quality	100	10117	superkingdom:Viruses;clade:Monodnaviria;kingdom:Loebvirae;phylum:Hofneiviricota;class:Faserviricetes;order:Tubulavirales;family:Inoviridae;genus:Affertcholeramvirus	Inoviridae	virulent	Unknown	Human	Bangladesh	90.2994684368246, 23.8981036259508
GCF_001187255.1|NZ_LGNY01000122.1|provirus_52496_62594	High-quality	100	10099	superkingdom:Viruses;clade:Monodnaviria;kingdom:Loebvirae;phylum:Hofneiviricota;class:Faserviricetes;order:Tubulavirales;family:Inoviridae;genus:Affertcholeramvirus	Inoviridae	virulent	Unknown	Unknown	Bangladesh	90.2994684368246, 23.8981036259508
GCF_001187265.1|NZ_LGOE01000019.1|provirus_589877_599987	High-quality	100	10111	superkingdom:Viruses;clade:Monodnaviria;kingdom:Loebvirae;phylum:Hofneiviricota;class:Faserviricetes;order:Tubulavirales;family:Inoviridae;genus:Affertcholeramvirus	Inoviridae	virulent	Unknown	Human	Bangladesh	90.2994684368246, 23.8981036259508
GCF_001248505.1|NZ_CWRZ01000001.1|provirus_627238_634036	Medium-quality	73.24	6799	superkingdom:Viruses;clade:Monodnaviria;kingdom:Loebvirae;phylum:Hofneiviricota;class:Faserviricetes;order:Tubulavirales;family:Inoviridae;genus:Affertcholeramvirus	Inoviridae	virulent	Unknown	Human	India	78.9114398396867, 20.5991791266055
GCF_001249515.1|NZ_CWQQ01000024.1|provirus_56021_60764	Medium-quality	62.91	4744	superkingdom:Viruses;clade:Monodnaviria;kingdom:Loebvirae;phylum:Hofneiviricota;class:Faserviricetes;order:Tubulavirales;family:Inoviridae;genus:Affertcholeramvirus	Inoviridae	virulent	Unknown	Human	Kenya	37.917116,0.003935
GCF_001250235.2|NZ_LT907989.1|provirus_1564164_1583525	High-quality	100	19362	superkingdom:Viruses;clade:Monodnaviria;kingdom:Loebvirae;phylum:Hofneiviricota;class:Faserviricetes;order:Tubulavirales;family:Inoviridae;genus:Affertcholeramvirus	Inoviridae	virulent	Unknown	Human	Bangladesh	90.2994684368246, 23.8981036259508
GCF_001250615.1|NZ_CWOA01000021.1|provirus_3_4865	Medium-quality	64.49	4863	superkingdom:Viruses;clade:Monodnaviria;kingdom:Loebvirae;phylum:Hofneiviricota;class:Faserviricetes;order:Tubulavirales;family:Inoviridae;genus:Affertcholeramvirus	Inoviridae	virulent	Unknown	Human	Bangladesh	90.2994684368246, 23.8981036259508
GCF_001250795.1|NZ_CWNW01000016.1|provirus_1_7356	Medium-quality	79.24	7356	superkingdom:Viruses;clade:Monodnaviria;kingdom:Loebvirae;phylum:Hofneiviricota;class:Faserviricetes;order:Tubulavirales;family:Inoviridae;genus:Affertcholeramvirus	Inoviridae	virulent	Unknown	Human	India	78.9114398396867, 20.5991791266055
GCF_001251435.1|NZ_CWRG01000018.1|provirus_53827_61207	Medium-quality	79.51	7381	superkingdom:Viruses;clade:Monodnaviria;kingdom:Loebvirae;phylum:Hofneiviricota;class:Faserviricetes;order:Tubulavirales;family:Inoviridae;genus:Affertcholeramvirus	Inoviridae	virulent	Unknown	Human	Kenya	37.917116,0.003935
GCF_001251935.1|NZ_CWQW01000020.1|provirus_52799_57542	Medium-quality	62.91	4744	superkingdom:Viruses;clade:Monodnaviria;kingdom:Loebvirae;phylum:Hofneiviricota;class:Faserviricetes;order:Tubulavirales;family:Inoviridae;genus:Affertcholeramvirus	Inoviridae	virulent	Unknown	Human	Kenya	37.917116,0.003935
GCF_001252775.1|NZ_CWRD01000002.1|provirus_382941_390306	Medium-quality	79.35	7366	superkingdom:Viruses;clade:Monodnaviria;kingdom:Loebvirae;phylum:Hofneiviricota;class:Faserviricetes;order:Tubulavirales;family:Inoviridae;genus:Affertcholeramvirus	Inoviridae	virulent	Unknown	Human	Kenya	37.917116,0.003935
GCF_001252895.1|NZ_CWRS01000003.1|provirus_2_7372	Medium-quality	79.41	7371	superkingdom:Viruses;clade:Monodnaviria;kingdom:Loebvirae;phylum:Hofneiviricota;class:Faserviricetes;order:Tubulavirales;family:Inoviridae;genus:Affertcholeramvirus	Inoviridae	virulent	Unknown	Human	India	78.9114398396867, 20.5991791266055
GCF_001253055.1|NZ_CWRW01000018.1|provirus_2_7375	Medium-quality	79.44	7374	superkingdom:Viruses;clade:Monodnaviria;kingdom:Loebvirae;phylum:Hofneiviricota;class:Faserviricetes;order:Tubulavirales;family:Inoviridae;genus:Affertcholeramvirus	Inoviridae	virulent	Unknown	Human	India	78.9114398396867, 20.5991791266055
GCF_001253695.1|NZ_CWSK01000013.1|provirus_52616_59705	Medium-quality	76.38	7090	superkingdom:Viruses;clade:Monodnaviria;kingdom:Loebvirae;phylum:Hofneiviricota;class:Faserviricetes;order:Tubulavirales;family:Inoviridae;genus:Affertcholeramvirus	Inoviridae	virulent	Unknown	Human	Peru	-76.094188410012, -8.9411454556605
GCF_001254335.1|NZ_CWRV01000017.1|provirus_2_7358	Medium-quality	79.25	7357	superkingdom:Viruses;clade:Monodnaviria;kingdom:Loebvirae;phylum:Hofneiviricota;class:Faserviricetes;order:Tubulavirales;family:Inoviridae;genus:Affertcholeramvirus	Inoviridae	virulent	Unknown	Human	Tanzania	34.8914532778356, -6.16557708208992
GCF_001255155.1|NZ_CWNL01000001.1|provirus_629384_643232	High-quality	100	13849	superkingdom:Viruses;clade:Monodnaviria;kingdom:Loebvirae;phylum:Hofneiviricota;class:Faserviricetes;order:Tubulavirales;family:Inoviridae;genus:Affertcholeramvirus	Inoviridae	virulent	Unknown	Human	Bangladesh	90.2994684368246, 23.8981036259508
GCF_001255575.1|NZ_CWSG01000013.1|provirus_52671_60038	Medium-quality	79.38	7368	superkingdom:Viruses;clade:Monodnaviria;kingdom:Loebvirae;phylum:Hofneiviricota;class:Faserviricetes;order:Tubulavirales;family:Inoviridae;genus:Affertcholeramvirus	Inoviridae	virulent	Unknown	Human	Indonesia	114.887123368866, 0.525006428090018
GCF_001255835.1|NZ_CWSA01000002.1|provirus_2_7363	Medium-quality	79.31	7362	superkingdom:Viruses;clade:Monodnaviria;kingdom:Loebvirae;phylum:Hofneiviricota;class:Faserviricetes;order:Tubulavirales;family:Inoviridae;genus:Affertcholeramvirus	Inoviridae	virulent	Unknown	Human	India	78.9114398396867, 20.5991791266055
GCF_001256015.1|NZ_CWOD01000019.1|provirus_7112_27346	High-quality	100	20235	superkingdom:Viruses;clade:Monodnaviria;kingdom:Loebvirae;phylum:Hofneiviricota;class:Faserviricetes;order:Tubulavirales;family:Inoviridae;genus:Affertcholeramvirus	Inoviridae	virulent	Unknown	Human	Bangladesh	90.2994684368246, 23.8981036259508
GCF_001257075.1|NZ_CWSN01000019.1|provirus_59396_66760	Medium-quality	79.34	7365	superkingdom:Viruses;clade:Monodnaviria;kingdom:Loebvirae;phylum:Hofneiviricota;class:Faserviricetes;order:Tubulavirales;family:Inoviridae;genus:Affertcholeramvirus	Inoviridae	virulent	Unknown	Human	Bangladesh	90.2994684368246, 23.8981036259508
GCF_001257835.1|NZ_CWQZ01000018.1|provirus_53853_61218	Medium-quality	79.35	7366	superkingdom:Viruses;clade:Monodnaviria;kingdom:Loebvirae;phylum:Hofneiviricota;class:Faserviricetes;order:Tubulavirales;family:Inoviridae;genus:Affertcholeramvirus	Inoviridae	virulent	Unknown	Human	Kenya	37.917116,0.003935
GCF_001258535.1|NZ_CWRH01000021.1|provirus_43045_58556	High-quality	100	15512	superkingdom:Viruses;clade:Monodnaviria;kingdom:Loebvirae;phylum:Hofneiviricota;class:Faserviricetes;order:Tubulavirales;family:Inoviridae;genus:Affertcholeramvirus	Inoviridae	virulent	Unknown	Human	Kenya	37.917116,0.003935
GCF_001258555.1|NZ_CWRU01000001.1|provirus_524597_529357	Medium-quality	63.13	4761	superkingdom:Viruses;clade:Monodnaviria;kingdom:Loebvirae;phylum:Hofneiviricota;class:Faserviricetes;order:Tubulavirales;family:Inoviridae;genus:Affertcholeramvirus	Inoviridae	virulent	Unknown	Human	India	78.9114398396867, 20.5991791266055
GCF_001258995.1|NZ_CWRX01000017.1|provirus_53069_60433	Medium-quality	79.34	7365	superkingdom:Viruses;clade:Monodnaviria;kingdom:Loebvirae;phylum:Hofneiviricota;class:Faserviricetes;order:Tubulavirales;family:Inoviridae;genus:Affertcholeramvirus	Inoviridae	virulent	Unknown	Human	India	78.9114398396867, 20.5991791266055
GCF_001259235.1|NZ_CWRT01000016.1|provirus_3_7370	Medium-quality	79.38	7368	superkingdom:Viruses;clade:Monodnaviria;kingdom:Loebvirae;phylum:Hofneiviricota;class:Faserviricetes;order:Tubulavirales;family:Inoviridae;genus:Affertcholeramvirus	Inoviridae	virulent	Unknown	Human	India	78.9114398396867, 20.5991791266055
GCF_001259475.1|NZ_CWQO01000015.1|provirus_2_7364	Medium-quality	79.32	7363	superkingdom:Viruses;clade:Monodnaviria;kingdom:Loebvirae;phylum:Hofneiviricota;class:Faserviricetes;order:Tubulavirales;family:Inoviridae;genus:Affertcholeramvirus	Inoviridae	virulent	Unknown	Human	Kenya	37.917116,0.003935
GCF_001259715.1|NZ_CWRO01000017.1|provirus_52932_60302	Medium-quality	79.41	7371	superkingdom:Viruses;clade:Monodnaviria;kingdom:Loebvirae;phylum:Hofneiviricota;class:Faserviricetes;order:Tubulavirales;family:Inoviridae;genus:Affertcholeramvirus	Inoviridae	virulent	Unknown	Human	India	78.9114398396867, 20.5991791266055
GCF_001260175.1|NZ_CWRY01000002.1|provirus_590369_595129	Medium-quality	63.13	4761	superkingdom:Viruses;clade:Monodnaviria;kingdom:Loebvirae;phylum:Hofneiviricota;class:Faserviricetes;order:Tubulavirales;family:Inoviridae;genus:Affertcholeramvirus	Inoviridae	virulent	Unknown	Human	Bangladesh	90.2994684368246, 23.8981036259508
GCF_001261075.1|NZ_CWQM01000018.1|provirus_53883_61238	Medium-quality	79.24	7356	superkingdom:Viruses;clade:Monodnaviria;kingdom:Loebvirae;phylum:Hofneiviricota;class:Faserviricetes;order:Tubulavirales;family:Inoviridae;genus:Affertcholeramvirus	Inoviridae	virulent	Unknown	Human	India	78.9114398396867, 20.5991791266055
GCF_001261535.1|NZ_CWSP01000001.1|provirus_628842_636215	Medium-quality	79.44	7374	superkingdom:Viruses;clade:Monodnaviria;kingdom:Loebvirae;phylum:Hofneiviricota;class:Faserviricetes;order:Tubulavirales;family:Inoviridae;genus:Affertcholeramvirus	Inoviridae	virulent	Unknown	Human	Bangladesh	90.2994684368246, 23.8981036259508
GCF_001261555.1|NZ_CWQP01000017.1|provirus_1_6791	Medium-quality	73.16	6791	superkingdom:Viruses;clade:Monodnaviria;kingdom:Loebvirae;phylum:Hofneiviricota;class:Faserviricetes;order:Tubulavirales;family:Inoviridae;genus:Affertcholeramvirus	Inoviridae	virulent	Unknown	Human	Kenya	37.917116,0.003935
GCF_001318185.1|NZ_CP006947.1|provirus_1501999_1521266	High-quality	100	19268	superkingdom:Viruses;clade:Monodnaviria;kingdom:Loebvirae;phylum:Hofneiviricota;class:Faserviricetes;order:Tubulavirales;family:Inoviridae;genus:Affertcholeramvirus	Inoviridae	virulent	Unknown	Unknown	Unknown	Unknown
GCF_001471455.2|NZ_LOSM02000006.1|provirus_1111843_1120581	High-quality	94.14	8739	superkingdom:Viruses;clade:Monodnaviria;kingdom:Loebvirae;phylum:Hofneiviricota;class:Faserviricetes;order:Tubulavirales;family:Inoviridae;genus:Affertcholeramvirus	Inoviridae	virulent	Unknown	Unknown	Unknown	Unknown
GCF_001471455.2|NZ_LOSM02000001.1|provirus_406882_427767	High-quality	100	20886	superkingdom:Viruses;clade:Monodnaviria;kingdom:Loebvirae;phylum:Hofneiviricota;class:Faserviricetes;order:Tubulavirales;family:Inoviridae;genus:Affertcholeramvirus	Inoviridae	virulent	Unknown	Unknown	Unknown	Unknown
GCF_001525525.2|NZ_LRIK02000003.1|provirus_2945857_2955973	High-quality	100	10117	superkingdom:Viruses;clade:Monodnaviria;kingdom:Loebvirae;phylum:Hofneiviricota;class:Faserviricetes;order:Tubulavirales;family:Inoviridae;genus:Affertcholeramvirus	Inoviridae	virulent	Unknown	Human	India	78.9114398396867, 20.5991791266055
GCF_001860465.1|NZ_MBQT01000093.1|provirus_53994_58404	Medium-quality	58.49	4411	superkingdom:Viruses;clade:Monodnaviria;kingdom:Loebvirae;phylum:Hofneiviricota;class:Faserviricetes;order:Tubulavirales;family:Inoviridae;genus:Affertcholeramvirus	Inoviridae	temperate	Unknown	Human	Cameroon	11.762954,3.794646
GCF_001887395.1|NZ_CP013301.1|provirus_1574186_1590731	High-quality	100	16546	superkingdom:Viruses;clade:Monodnaviria;kingdom:Loebvirae;phylum:Hofneiviricota;class:Faserviricetes;order:Tubulavirales;family:Inoviridae;genus:Affertcholeramvirus	Inoviridae	virulent	Unknown	Unknown	Indonesia	114.887123368866, 0.525006428090018
GCF_001887435.1|NZ_CP013303.1|provirus_1568630_1587901	High-quality	100	19272	superkingdom:Viruses;clade:Monodnaviria;kingdom:Loebvirae;phylum:Hofneiviricota;class:Faserviricetes;order:Tubulavirales;family:Inoviridae;genus:Affertcholeramvirus	Inoviridae	virulent	Unknown	Unknown	India	78.9114398396867, 20.5991791266055
GCF_001887455.1|NZ_CP013305.1|provirus_1568647_1587918	High-quality	100	19272	superkingdom:Viruses;clade:Monodnaviria;kingdom:Loebvirae;phylum:Hofneiviricota;class:Faserviricetes;order:Tubulavirales;family:Inoviridae;genus:Affertcholeramvirus	Inoviridae	virulent	Unknown	Unknown	India	78.9114398396867, 20.5991791266055
GCF_001887655.1|NZ_CP013313.1|provirus_1568189_1584736	High-quality	100	16548	superkingdom:Viruses;clade:Monodnaviria;kingdom:Loebvirae;phylum:Hofneiviricota;class:Faserviricetes;order:Tubulavirales;family:Inoviridae;genus:Affertcholeramvirus	Inoviridae	virulent	Unknown	Unknown	Indonesia	114.887123368866, 0.525006428090018
GCF_002073335.2|NZ_CP020408.2|provirus_956545_978631	High-quality	100	22087	superkingdom:Viruses;clade:Monodnaviria;kingdom:Loebvirae;phylum:Hofneiviricota;class:Faserviricetes;order:Tubulavirales;family:Inoviridae;genus:Affertcholeramvirus	Inoviridae	virulent	Unknown	Human	USA	-97.1933786724782, 39.9382490812186
GCF_002076155.1|NZ_MSGF01000019.1|provirus_53915_64028	High-quality	100	10114	superkingdom:Viruses;clade:Monodnaviria;kingdom:Loebvirae;phylum:Hofneiviricota;class:Faserviricetes;order:Tubulavirales;family:Inoviridae;genus:Affertcholeramvirus	Inoviridae	virulent	Unknown	Human	Tanzania	34.8914532778356, -6.16557708208992
GCF_002076165.1|NZ_MSGH01000019.1|provirus_53915_64028	High-quality	100	10114	superkingdom:Viruses;clade:Monodnaviria;kingdom:Loebvirae;phylum:Hofneiviricota;class:Faserviricetes;order:Tubulavirales;family:Inoviridae;genus:Affertcholeramvirus	Inoviridae	virulent	Unknown	Human	Tanzania	34.8914532778356, -6.16557708208992
GCF_002076175.1|NZ_MSGE01000018.1|provirus_53915_64028	High-quality	100	10114	superkingdom:Viruses;clade:Monodnaviria;kingdom:Loebvirae;phylum:Hofneiviricota;class:Faserviricetes;order:Tubulavirales;family:Inoviridae;genus:Affertcholeramvirus	Inoviridae	virulent	Unknown	Human	Tanzania	34.8914532778356, -6.16557708208992
GCF_002076185.1|NZ_MSGG01000018.1|provirus_53915_64028	High-quality	100	10114	superkingdom:Viruses;clade:Monodnaviria;kingdom:Loebvirae;phylum:Hofneiviricota;class:Faserviricetes;order:Tubulavirales;family:Inoviridae;genus:Affertcholeramvirus	Inoviridae	virulent	Unknown	Human	Tanzania	34.8914532778356, -6.16557708208992
GCF_002076245.1|NZ_MSGD01000019.1|provirus_53915_64028	High-quality	100	10114	superkingdom:Viruses;clade:Monodnaviria;kingdom:Loebvirae;phylum:Hofneiviricota;class:Faserviricetes;order:Tubulavirales;family:Inoviridae;genus:Affertcholeramvirus	Inoviridae	virulent	Unknown	Human	Tanzania	34.8914532778356, -6.16557708208992
GCF_002076255.1|NZ_MSGC01000021.1|provirus_53861_63966	High-quality	100	10106	superkingdom:Viruses;clade:Monodnaviria;kingdom:Loebvirae;phylum:Hofneiviricota;class:Faserviricetes;order:Tubulavirales;family:Inoviridae;genus:Affertcholeramvirus	Inoviridae	virulent	Unknown	Human	Tanzania	34.8914532778356, -6.16557708208992
GCF_002076265.1|NZ_MSGJ01000018.1|provirus_53861_63966	High-quality	100	10106	superkingdom:Viruses;clade:Monodnaviria;kingdom:Loebvirae;phylum:Hofneiviricota;class:Faserviricetes;order:Tubulavirales;family:Inoviridae;genus:Affertcholeramvirus	Inoviridae	virulent	Unknown	Human	Tanzania	34.8914532778356, -6.16557708208992
GCF_002076315.1|NZ_MSGK01000018.1|provirus_53915_64028	High-quality	100	10114	superkingdom:Viruses;clade:Monodnaviria;kingdom:Loebvirae;phylum:Hofneiviricota;class:Faserviricetes;order:Tubulavirales;family:Inoviridae;genus:Affertcholeramvirus	Inoviridae	virulent	Unknown	Human	Tanzania	34.8914532778356, -6.16557708208992
GCF_002076415.1|NZ_MSEO01000020.1|provirus_53915_64028	High-quality	100	10114	superkingdom:Viruses;clade:Monodnaviria;kingdom:Loebvirae;phylum:Hofneiviricota;class:Faserviricetes;order:Tubulavirales;family:Inoviridae;genus:Affertcholeramvirus	Inoviridae	virulent	Unknown	Human	Tanzania	34.8914532778356, -6.16557708208992
GCF_002076425.1|NZ_MSEM01000018.1|provirus_53915_64028	High-quality	100	10114	superkingdom:Viruses;clade:Monodnaviria;kingdom:Loebvirae;phylum:Hofneiviricota;class:Faserviricetes;order:Tubulavirales;family:Inoviridae;genus:Affertcholeramvirus	Inoviridae	virulent	Unknown	Human	Tanzania	34.8914532778356, -6.16557708208992
GCF_002076455.1|NZ_MSEN01000019.1|provirus_53915_64028	High-quality	100	10114	superkingdom:Viruses;clade:Monodnaviria;kingdom:Loebvirae;phylum:Hofneiviricota;class:Faserviricetes;order:Tubulavirales;family:Inoviridae;genus:Affertcholeramvirus	Inoviridae	virulent	Unknown	Human	Tanzania	34.8914532778356, -6.16557708208992
GCF_002076465.1|NZ_MSEQ01000018.1|provirus_53915_64028	High-quality	100	10114	superkingdom:Viruses;clade:Monodnaviria;kingdom:Loebvirae;phylum:Hofneiviricota;class:Faserviricetes;order:Tubulavirales;family:Inoviridae;genus:Affertcholeramvirus	Inoviridae	virulent	Unknown	Human	Tanzania	34.8914532778356, -6.16557708208992
GCF_002076475.1|NZ_MSEU01000020.1|provirus_53861_63966	High-quality	100	10106	superkingdom:Viruses;clade:Monodnaviria;kingdom:Loebvirae;phylum:Hofneiviricota;class:Faserviricetes;order:Tubulavirales;family:Inoviridae;genus:Affertcholeramvirus	Inoviridae	virulent	Unknown	Human	Tanzania	34.8914532778356, -6.16557708208992
GCF_002076485.1|NZ_MSEY01000020.1|provirus_53915_64028	High-quality	100	10114	superkingdom:Viruses;clade:Monodnaviria;kingdom:Loebvirae;phylum:Hofneiviricota;class:Faserviricetes;order:Tubulavirales;family:Inoviridae;genus:Affertcholeramvirus	Inoviridae	virulent	Unknown	Human	Tanzania	34.8914532778356, -6.16557708208992
GCF_002076535.1|NZ_MSEX01000020.1|provirus_53861_63966	High-quality	100	10106	superkingdom:Viruses;clade:Monodnaviria;kingdom:Loebvirae;phylum:Hofneiviricota;class:Faserviricetes;order:Tubulavirales;family:Inoviridae;genus:Affertcholeramvirus	Inoviridae	virulent	Unknown	Human	Tanzania	34.8914532778356, -6.16557708208992
GCF_002076545.1|NZ_MSEV01000018.1|provirus_53915_64028	High-quality	100	10114	superkingdom:Viruses;clade:Monodnaviria;kingdom:Loebvirae;phylum:Hofneiviricota;class:Faserviricetes;order:Tubulavirales;family:Inoviridae;genus:Affertcholeramvirus	Inoviridae	virulent	Unknown	Human	Tanzania	34.8914532778356, -6.16557708208992
GCF_002076575.1|NZ_MSER01000019.1|provirus_53915_64028	High-quality	100	10114	superkingdom:Viruses;clade:Monodnaviria;kingdom:Loebvirae;phylum:Hofneiviricota;class:Faserviricetes;order:Tubulavirales;family:Inoviridae;genus:Affertcholeramvirus	Inoviridae	virulent	Unknown	Human	Tanzania	34.8914532778356, -6.16557708208992
GCF_002076585.1|NZ_MSEP01000020.1|provirus_53915_64028	High-quality	100	10114	superkingdom:Viruses;clade:Monodnaviria;kingdom:Loebvirae;phylum:Hofneiviricota;class:Faserviricetes;order:Tubulavirales;family:Inoviridae;genus:Affertcholeramvirus	Inoviridae	virulent	Unknown	Human	Tanzania	34.8914532778356, -6.16557708208992
GCF_002076615.1|NZ_MSES01000019.1|provirus_53915_64028	High-quality	100	10114	superkingdom:Viruses;clade:Monodnaviria;kingdom:Loebvirae;phylum:Hofneiviricota;class:Faserviricetes;order:Tubulavirales;family:Inoviridae;genus:Affertcholeramvirus	Inoviridae	virulent	Unknown	Human	Tanzania	34.8914532778356, -6.16557708208992
GCF_002076635.1|NZ_MSET01000018.1|provirus_53915_64028	High-quality	100	10114	superkingdom:Viruses;clade:Monodnaviria;kingdom:Loebvirae;phylum:Hofneiviricota;class:Faserviricetes;order:Tubulavirales;family:Inoviridae;genus:Affertcholeramvirus	Inoviridae	virulent	Unknown	Human	Tanzania	34.8914532778356, -6.16557708208992
GCF_002076645.1|NZ_MSFB01000019.1|provirus_53915_64028	High-quality	100	10114	superkingdom:Viruses;clade:Monodnaviria;kingdom:Loebvirae;phylum:Hofneiviricota;class:Faserviricetes;order:Tubulavirales;family:Inoviridae;genus:Affertcholeramvirus	Inoviridae	virulent	Unknown	Human	Tanzania	34.8914532778356, -6.16557708208992
GCF_002076665.1|NZ_MSFA01000018.1|provirus_53915_64028	High-quality	100	10114	superkingdom:Viruses;clade:Monodnaviria;kingdom:Loebvirae;phylum:Hofneiviricota;class:Faserviricetes;order:Tubulavirales;family:Inoviridae;genus:Affertcholeramvirus	Inoviridae	virulent	Unknown	Human	Tanzania	34.8914532778356, -6.16557708208992
GCF_002076695.1|NZ_MSEZ01000020.1|provirus_53915_64028	High-quality	100	10114	superkingdom:Viruses;clade:Monodnaviria;kingdom:Loebvirae;phylum:Hofneiviricota;class:Faserviricetes;order:Tubulavirales;family:Inoviridae;genus:Affertcholeramvirus	Inoviridae	virulent	Unknown	Human	Tanzania	34.8914532778356, -6.16557708208992
GCF_002076705.1|NZ_MSEW01000018.1|provirus_53915_64028	High-quality	100	10114	superkingdom:Viruses;clade:Monodnaviria;kingdom:Loebvirae;phylum:Hofneiviricota;class:Faserviricetes;order:Tubulavirales;family:Inoviridae;genus:Affertcholeramvirus	Inoviridae	virulent	Unknown	Human	Tanzania	34.8914532778356, -6.16557708208992
GCF_002076775.1|NZ_MSGM01000021.1|provirus_53861_63966	High-quality	100	10106	superkingdom:Viruses;clade:Monodnaviria;kingdom:Loebvirae;phylum:Hofneiviricota;class:Faserviricetes;order:Tubulavirales;family:Inoviridae;genus:Affertcholeramvirus	Inoviridae	virulent	Unknown	Human	Tanzania	34.8914532778356, -6.16557708208992
GCF_002076785.1|NZ_MSGN01000018.1|provirus_53861_63966	High-quality	100	10106	superkingdom:Viruses;clade:Monodnaviria;kingdom:Loebvirae;phylum:Hofneiviricota;class:Faserviricetes;order:Tubulavirales;family:Inoviridae;genus:Affertcholeramvirus	Inoviridae	virulent	Unknown	Human	Tanzania	34.8914532778356, -6.16557708208992
GCF_002078055.1|NZ_MRVM01000022.1|provirus_187_7229	Medium-quality	75.87	7043	superkingdom:Viruses;clade:Monodnaviria;kingdom:Loebvirae;phylum:Hofneiviricota;class:Faserviricetes;order:Tubulavirales;family:Inoviridae;genus:Affertcholeramvirus	Inoviridae	virulent	Unknown	Human	Tanzania	34.8914532778356, -6.16557708208992
GCF_002078595.1|NZ_MSIY01000021.1|provirus_53861_63966	High-quality	100	10106	superkingdom:Viruses;clade:Monodnaviria;kingdom:Loebvirae;phylum:Hofneiviricota;class:Faserviricetes;order:Tubulavirales;family:Inoviridae;genus:Affertcholeramvirus	Inoviridae	virulent	Unknown	Human	Tanzania	34.8914532778356, -6.16557708208992
GCF_002078635.1|NZ_MSIV01000019.1|provirus_53915_64028	High-quality	100	10114	superkingdom:Viruses;clade:Monodnaviria;kingdom:Loebvirae;phylum:Hofneiviricota;class:Faserviricetes;order:Tubulavirales;family:Inoviridae;genus:Affertcholeramvirus	Inoviridae	virulent	Unknown	Human	Tanzania	34.8914532778356, -6.16557708208992
GCF_002078705.1|NZ_MSIU01000018.1|provirus_15_10120	High-quality	100	10106	superkingdom:Viruses;clade:Monodnaviria;kingdom:Loebvirae;phylum:Hofneiviricota;class:Faserviricetes;order:Tubulavirales;family:Inoviridae;genus:Affertcholeramvirus	Inoviridae	virulent	Unknown	Human	Tanzania	34.8914532778356, -6.16557708208992
GCF_002078715.1|NZ_MSJB01000018.1|provirus_53861_63966	High-quality	100	10106	superkingdom:Viruses;clade:Monodnaviria;kingdom:Loebvirae;phylum:Hofneiviricota;class:Faserviricetes;order:Tubulavirales;family:Inoviridae;genus:Affertcholeramvirus	Inoviridae	virulent	Unknown	Human	Tanzania	34.8914532778356, -6.16557708208992
GCF_002078795.1|NZ_MSJA01000019.1|provirus_53861_63966	High-quality	100	10106	superkingdom:Viruses;clade:Monodnaviria;kingdom:Loebvirae;phylum:Hofneiviricota;class:Faserviricetes;order:Tubulavirales;family:Inoviridae;genus:Affertcholeramvirus	Inoviridae	virulent	Unknown	Human	Tanzania	34.8914532778356, -6.16557708208992
GCF_002078815.1|NZ_MSIW01000018.1|provirus_53861_63966	High-quality	100	10106	superkingdom:Viruses;clade:Monodnaviria;kingdom:Loebvirae;phylum:Hofneiviricota;class:Faserviricetes;order:Tubulavirales;family:Inoviridae;genus:Affertcholeramvirus	Inoviridae	virulent	Unknown	Human	Tanzania	34.8914532778356, -6.16557708208992
GCF_002078825.1|NZ_MSJC01000018.1|provirus_52559_62664	High-quality	100	10106	superkingdom:Viruses;clade:Monodnaviria;kingdom:Loebvirae;phylum:Hofneiviricota;class:Faserviricetes;order:Tubulavirales;family:Inoviridae;genus:Affertcholeramvirus	Inoviridae	virulent	Unknown	Human	Tanzania	34.8914532778356, -6.16557708208992
GCF_002097765.1|NZ_MWFP01000015.1|provirus_52750_62866	High-quality	100	10117	superkingdom:Viruses;clade:Monodnaviria;kingdom:Loebvirae;phylum:Hofneiviricota;class:Faserviricetes;order:Tubulavirales;family:Inoviridae;genus:Affertcholeramvirus	Inoviridae	virulent	Unknown	Human	Mozambique	35.531862,-18.668709
GCF_002097825.1|NZ_MWFQ01000057.1|provirus_52744_62860	High-quality	100	10117	superkingdom:Viruses;clade:Monodnaviria;kingdom:Loebvirae;phylum:Hofneiviricota;class:Faserviricetes;order:Tubulavirales;family:Inoviridae;genus:Affertcholeramvirus	Inoviridae	virulent	Unknown	Human	Mozambique	35.531862,-18.668709
GCF_002097835.1|NZ_MWFR01000062.1|provirus_25_10141	High-quality	100	10117	superkingdom:Viruses;clade:Monodnaviria;kingdom:Loebvirae;phylum:Hofneiviricota;class:Faserviricetes;order:Tubulavirales;family:Inoviridae;genus:Affertcholeramvirus	Inoviridae	virulent	Unknown	Human	Mozambique	35.531862,-18.668709
GCF_002097845.1|NZ_MWFS01000031.1|provirus_590558_600674	High-quality	100	10117	superkingdom:Viruses;clade:Monodnaviria;kingdom:Loebvirae;phylum:Hofneiviricota;class:Faserviricetes;order:Tubulavirales;family:Inoviridae;genus:Affertcholeramvirus	Inoviridae	virulent	Unknown	Human	Mozambique	35.531862,-18.668709
GCF_002097895.1|NZ_MWFV01000042.1|provirus_590562_600678	High-quality	100	10117	superkingdom:Viruses;clade:Monodnaviria;kingdom:Loebvirae;phylum:Hofneiviricota;class:Faserviricetes;order:Tubulavirales;family:Inoviridae;genus:Affertcholeramvirus	Inoviridae	virulent	Unknown	Human	Mozambique	35.531862,-18.668709
GCF_002097905.1|NZ_MWFU01000064.1|provirus_590562_600672	High-quality	100	10111	superkingdom:Viruses;clade:Monodnaviria;kingdom:Loebvirae;phylum:Hofneiviricota;class:Faserviricetes;order:Tubulavirales;family:Inoviridae;genus:Affertcholeramvirus	Inoviridae	virulent	Unknown	Human	Mozambique	35.531862,-18.668709
GCF_002097915.1|NZ_MWFT01000089.1|provirus_496007_506123	High-quality	100	10117	superkingdom:Viruses;clade:Monodnaviria;kingdom:Loebvirae;phylum:Hofneiviricota;class:Faserviricetes;order:Tubulavirales;family:Inoviridae;genus:Affertcholeramvirus	Inoviridae	virulent	Unknown	Human	Mozambique	35.531862,-18.668709
GCF_002097925.1|NZ_MWFW01000008.1|provirus_52744_62860	High-quality	100	10117	superkingdom:Viruses;clade:Monodnaviria;kingdom:Loebvirae;phylum:Hofneiviricota;class:Faserviricetes;order:Tubulavirales;family:Inoviridae;genus:Affertcholeramvirus	Inoviridae	virulent	Unknown	Human	Mozambique	35.531862,-18.668709
GCF_002097975.1|NZ_MWFY01000065.1|provirus_25_10135	High-quality	100	10111	superkingdom:Viruses;clade:Monodnaviria;kingdom:Loebvirae;phylum:Hofneiviricota;class:Faserviricetes;order:Tubulavirales;family:Inoviridae;genus:Affertcholeramvirus	Inoviridae	virulent	Unknown	Human	Mozambique	35.531862,-18.668709
GCF_002097985.1|NZ_MWFZ01000075.1|provirus_13_10129	High-quality	100	10117	superkingdom:Viruses;clade:Monodnaviria;kingdom:Loebvirae;phylum:Hofneiviricota;class:Faserviricetes;order:Tubulavirales;family:Inoviridae;genus:Affertcholeramvirus	Inoviridae	virulent	Unknown	Human	Mozambique	35.531862,-18.668709
GCF_002097995.1|NZ_MWFX01000120.1|provirus_31_10146	High-quality	100	10116	superkingdom:Viruses;clade:Monodnaviria;kingdom:Loebvirae;phylum:Hofneiviricota;class:Faserviricetes;order:Tubulavirales;family:Inoviridae;genus:Affertcholeramvirus	Inoviridae	virulent	Unknown	Human	Mozambique	35.531862,-18.668709
GCF_002098005.1|NZ_MWGA01000025.1|provirus_590568_600678	High-quality	100	10111	superkingdom:Viruses;clade:Monodnaviria;kingdom:Loebvirae;phylum:Hofneiviricota;class:Faserviricetes;order:Tubulavirales;family:Inoviridae;genus:Affertcholeramvirus	Inoviridae	virulent	Unknown	Human	Mozambique	35.531862,-18.668709
GCF_002098055.1|NZ_MWGC01000068.1|provirus_3_10119	High-quality	100	10117	superkingdom:Viruses;clade:Monodnaviria;kingdom:Loebvirae;phylum:Hofneiviricota;class:Faserviricetes;order:Tubulavirales;family:Inoviridae;genus:Affertcholeramvirus	Inoviridae	virulent	Unknown	Human	Mozambique	35.531862,-18.668709
GCF_002098065.1|NZ_MWGB01000014.1|provirus_590568_600678	High-quality	100	10111	superkingdom:Viruses;clade:Monodnaviria;kingdom:Loebvirae;phylum:Hofneiviricota;class:Faserviricetes;order:Tubulavirales;family:Inoviridae;genus:Affertcholeramvirus	Inoviridae	virulent	Unknown	Human	Mozambique	35.531862,-18.668709
GCF_002098075.1|NZ_MWGD01000077.1|provirus_495998_506108	High-quality	100	10111	superkingdom:Viruses;clade:Monodnaviria;kingdom:Loebvirae;phylum:Hofneiviricota;class:Faserviricetes;order:Tubulavirales;family:Inoviridae;genus:Affertcholeramvirus	Inoviridae	virulent	Unknown	Human	Mozambique	35.531862,-18.668709
GCF_002098085.1|NZ_MWGE01000067.1|provirus_52432_62509	High-quality	100	10078	superkingdom:Viruses;clade:Monodnaviria;kingdom:Loebvirae;phylum:Hofneiviricota;class:Faserviricetes;order:Tubulavirales;family:Inoviridae;genus:Affertcholeramvirus	Inoviridae	virulent	Unknown	Human	Mozambique	35.531862,-18.668709
GCF_002098135.1|NZ_MWGF01000017.1|provirus_52744_62860	High-quality	100	10117	superkingdom:Viruses;clade:Monodnaviria;kingdom:Loebvirae;phylum:Hofneiviricota;class:Faserviricetes;order:Tubulavirales;family:Inoviridae;genus:Affertcholeramvirus	Inoviridae	virulent	Unknown	Human	Mozambique	35.531862,-18.668709
GCF_002098145.1|NZ_MWGG01000104.1|provirus_3_10119	High-quality	100	10117	superkingdom:Viruses;clade:Monodnaviria;kingdom:Loebvirae;phylum:Hofneiviricota;class:Faserviricetes;order:Tubulavirales;family:Inoviridae;genus:Affertcholeramvirus	Inoviridae	virulent	Unknown	Human	Mozambique	35.531862,-18.668709
GCF_002098155.1|NZ_MWGH01000120.1|provirus_19_10129	High-quality	100	10111	superkingdom:Viruses;clade:Monodnaviria;kingdom:Loebvirae;phylum:Hofneiviricota;class:Faserviricetes;order:Tubulavirales;family:Inoviridae;genus:Affertcholeramvirus	Inoviridae	virulent	Unknown	Human	Mozambique	35.531862,-18.668709
GCF_002098195.1|NZ_MWGI01000073.1|provirus_590562_600678	High-quality	100	10117	superkingdom:Viruses;clade:Monodnaviria;kingdom:Loebvirae;phylum:Hofneiviricota;class:Faserviricetes;order:Tubulavirales;family:Inoviridae;genus:Affertcholeramvirus	Inoviridae	virulent	Unknown	Human	Mozambique	35.531862,-18.668709
GCF_002098215.1|NZ_MWGJ01000107.1|provirus_25_10141	High-quality	100	10117	superkingdom:Viruses;clade:Monodnaviria;kingdom:Loebvirae;phylum:Hofneiviricota;class:Faserviricetes;order:Tubulavirales;family:Inoviridae;genus:Affertcholeramvirus	Inoviridae	virulent	Unknown	Human	Mozambique	35.531862,-18.668709
GCF_002098225.1|NZ_MWGL01000079.1|provirus_796347_810555	High-quality	100	14209	superkingdom:Viruses;clade:Monodnaviria;kingdom:Loebvirae;phylum:Hofneiviricota;class:Faserviricetes;order:Tubulavirales;family:Inoviridae;genus:Affertcholeramvirus	Inoviridae	virulent	Unknown	Human	Mozambique	35.531862,-18.668709
GCF_002098235.1|NZ_MWGK01000129.1|provirus_19_10135	High-quality	100	10117	superkingdom:Viruses;clade:Monodnaviria;kingdom:Loebvirae;phylum:Hofneiviricota;class:Faserviricetes;order:Tubulavirales;family:Inoviridae;genus:Affertcholeramvirus	Inoviridae	virulent	Unknown	Human	Mozambique	35.531862,-18.668709
GCF_002098255.1|NZ_MWGM01000076.1|provirus_27_10140	High-quality	100	10114	superkingdom:Viruses;clade:Monodnaviria;kingdom:Loebvirae;phylum:Hofneiviricota;class:Faserviricetes;order:Tubulavirales;family:Inoviridae;genus:Affertcholeramvirus	Inoviridae	virulent	Unknown	Human	Mozambique	35.531862,-18.668709
GCF_002098295.1|NZ_MWGP01000050.1|provirus_495701_505811	High-quality	100	10111	superkingdom:Viruses;clade:Monodnaviria;kingdom:Loebvirae;phylum:Hofneiviricota;class:Faserviricetes;order:Tubulavirales;family:Inoviridae;genus:Affertcholeramvirus	Inoviridae	virulent	Unknown	Human	Mozambique	35.531862,-18.668709
GCF_002098305.1|NZ_MWGQ01000111.1|provirus_2_10109	High-quality	100	10108	superkingdom:Viruses;clade:Monodnaviria;kingdom:Loebvirae;phylum:Hofneiviricota;class:Faserviricetes;order:Tubulavirales;family:Inoviridae;genus:Affertcholeramvirus	Inoviridae	virulent	Unknown	Human	Mozambique	35.531862,-18.668709
GCF_002098335.1|NZ_MWGN01000041.1|provirus_590568_600678	High-quality	100	10111	superkingdom:Viruses;clade:Monodnaviria;kingdom:Loebvirae;phylum:Hofneiviricota;class:Faserviricetes;order:Tubulavirales;family:Inoviridae;genus:Affertcholeramvirus	Inoviridae	virulent	Unknown	Human	Mozambique	35.531862,-18.668709
GCF_002098345.1|NZ_MWGO01000085.1|provirus_495980_506090	High-quality	100	10111	superkingdom:Viruses;clade:Monodnaviria;kingdom:Loebvirae;phylum:Hofneiviricota;class:Faserviricetes;order:Tubulavirales;family:Inoviridae;genus:Affertcholeramvirus	Inoviridae	virulent	Unknown	Human	Mozambique	35.531862,-18.668709
GCF_002098355.1|NZ_MWGR01000029.1|provirus_25_10141	High-quality	100	10117	superkingdom:Viruses;clade:Monodnaviria;kingdom:Loebvirae;phylum:Hofneiviricota;class:Faserviricetes;order:Tubulavirales;family:Inoviridae;genus:Affertcholeramvirus	Inoviridae	virulent	Unknown	Human	Mozambique	35.531862,-18.668709
GCF_002098365.1|NZ_MWGS01000090.1|provirus_52752_62868	High-quality	100	10117	superkingdom:Viruses;clade:Monodnaviria;kingdom:Loebvirae;phylum:Hofneiviricota;class:Faserviricetes;order:Tubulavirales;family:Inoviridae;genus:Affertcholeramvirus	Inoviridae	virulent	Unknown	Human	Mozambique	35.531862,-18.668709
GCF_002098415.1|NZ_MWGU01000079.1|provirus_27_10143	High-quality	100	10117	superkingdom:Viruses;clade:Monodnaviria;kingdom:Loebvirae;phylum:Hofneiviricota;class:Faserviricetes;order:Tubulavirales;family:Inoviridae;genus:Affertcholeramvirus	Inoviridae	virulent	Unknown	Human	Mozambique	35.531862,-18.668709
GCF_002098425.1|NZ_MWGT01000022.1|provirus_1_10099	High-quality	100	10099	superkingdom:Viruses;clade:Monodnaviria;kingdom:Loebvirae;phylum:Hofneiviricota;class:Faserviricetes;order:Tubulavirales;family:Inoviridae;genus:Affertcholeramvirus	Inoviridae	virulent	Unknown	Human	Mozambique	35.531862,-18.668709
GCF_002098435.1|NZ_MWGV01000093.1|provirus_17_10133	High-quality	100	10117	superkingdom:Viruses;clade:Monodnaviria;kingdom:Loebvirae;phylum:Hofneiviricota;class:Faserviricetes;order:Tubulavirales;family:Inoviridae;genus:Affertcholeramvirus	Inoviridae	virulent	Unknown	Human	Mozambique	35.531862,-18.668709
GCF_002098445.1|NZ_MWGW01000054.1|provirus_52736_62852	High-quality	100	10117	superkingdom:Viruses;clade:Monodnaviria;kingdom:Loebvirae;phylum:Hofneiviricota;class:Faserviricetes;order:Tubulavirales;family:Inoviridae;genus:Affertcholeramvirus	Inoviridae	virulent	Unknown	Human	Mozambique	35.531862,-18.668709
GCF_002098495.1|NZ_MWGZ01000086.1|provirus_53989_64099	High-quality	100	10111	superkingdom:Viruses;clade:Monodnaviria;kingdom:Loebvirae;phylum:Hofneiviricota;class:Faserviricetes;order:Tubulavirales;family:Inoviridae;genus:Affertcholeramvirus	Inoviridae	virulent	Unknown	Human	Mozambique	35.531862,-18.668709
GCF_002098515.1|NZ_MWGX01000028.1|provirus_21_10131	High-quality	100	10111	superkingdom:Viruses;clade:Monodnaviria;kingdom:Loebvirae;phylum:Hofneiviricota;class:Faserviricetes;order:Tubulavirales;family:Inoviridae;genus:Affertcholeramvirus	Inoviridae	virulent	Unknown	Human	Mozambique	35.531862,-18.668709
GCF_002098525.1|NZ_MWHA01000028.1|provirus_52750_62860	High-quality	100	10111	superkingdom:Viruses;clade:Monodnaviria;kingdom:Loebvirae;phylum:Hofneiviricota;class:Faserviricetes;order:Tubulavirales;family:Inoviridae;genus:Affertcholeramvirus	Inoviridae	virulent	Unknown	Human	Mozambique	35.531862,-18.668709
GCF_002098535.1|NZ_MWGY01000054.1|provirus_19_10129	High-quality	100	10111	superkingdom:Viruses;clade:Monodnaviria;kingdom:Loebvirae;phylum:Hofneiviricota;class:Faserviricetes;order:Tubulavirales;family:Inoviridae;genus:Affertcholeramvirus	Inoviridae	virulent	Unknown	Human	Mozambique	35.531862,-18.668709
GCF_002098555.1|NZ_MWHB01000071.1|provirus_52750_62866	High-quality	100	10117	superkingdom:Viruses;clade:Monodnaviria;kingdom:Loebvirae;phylum:Hofneiviricota;class:Faserviricetes;order:Tubulavirales;family:Inoviridae;genus:Affertcholeramvirus	Inoviridae	virulent	Unknown	Human	Mozambique	35.531862,-18.668709
GCF_002098595.1|NZ_MWHC01000006.1|provirus_361_14120	High-quality	100	13760	superkingdom:Viruses;clade:Monodnaviria;kingdom:Loebvirae;phylum:Hofneiviricota;class:Faserviricetes;order:Tubulavirales;family:Inoviridae;genus:Affertcholeramvirus	Inoviridae	virulent	Unknown	Human	Mozambique	35.531862,-18.668709
GCF_002098605.1|NZ_MWHE01000081.1|provirus_13_10123	High-quality	100	10111	superkingdom:Viruses;clade:Monodnaviria;kingdom:Loebvirae;phylum:Hofneiviricota;class:Faserviricetes;order:Tubulavirales;family:Inoviridae;genus:Affertcholeramvirus	Inoviridae	virulent	Unknown	Human	Mozambique	35.531862,-18.668709
GCF_002098625.1|NZ_MWHD01000070.1|provirus_590568_600684	High-quality	100	10117	superkingdom:Viruses;clade:Monodnaviria;kingdom:Loebvirae;phylum:Hofneiviricota;class:Faserviricetes;order:Tubulavirales;family:Inoviridae;genus:Affertcholeramvirus	Inoviridae	virulent	Unknown	Human	Mozambique	35.531862,-18.668709
GCF_002098655.1|NZ_MWHF01000032.1|provirus_21_10131	High-quality	100	10111	superkingdom:Viruses;clade:Monodnaviria;kingdom:Loebvirae;phylum:Hofneiviricota;class:Faserviricetes;order:Tubulavirales;family:Inoviridae;genus:Affertcholeramvirus	Inoviridae	virulent	Unknown	Human	Mozambique	35.531862,-18.668709
GCF_002098675.1|NZ_MWHG01000090.1|provirus_25_10135	High-quality	100	10111	superkingdom:Viruses;clade:Monodnaviria;kingdom:Loebvirae;phylum:Hofneiviricota;class:Faserviricetes;order:Tubulavirales;family:Inoviridae;genus:Affertcholeramvirus	Inoviridae	virulent	Unknown	Human	Mozambique	35.531862,-18.668709
[truncated: 1,419 more rows]

## Sheet: Table S3
Table S3. Bacterial strains, plasmids and bacteriophage used in experimental validation
[truncated: 14 more rows]

## Sheet: Table S4
Table S4. Oligonucleotides used in this study.
[truncated: 21 more rows]

[truncated: 5 more sheets: Table S5, Table S6, Table S7, Table S8, Table S9]
